# Supplementary material for: Rapid Identification of Chemoresistance Mechanisms Using Yeast DNA Mismatch Repair Mutants
Source: G3 (Bethesda). 2015 Jul 21;5(9):1925–35. doi: 10.1534/g3.115.020560 (PMC4555229; doi:10.1534/g3.115.020560)
Supplement: Supporting Information [file supp_g3.115.020560_FileS1.xlsx]

## Sheet: 4742
Plate 4742	Well	T=0	T=16	T=24	T=40	T=48		Well	T=0	T=16	T=24	T=40	T=48	WT/2Δ	T=0	T=16	T=24	T=40	T=48
WT 4742	A01 (Blank)	0.03	0.032	0.032	0.032	0.032	2del 4743	A01 (Blank)	0.031	0.031	0.031	0.032	0.032		0.967742	1.03226	1.03226	1	1
WT 4742	A02	0.031	0.039	0.55	0.627	0.701	2del 4743	A02	0.038	0.035	0.516	0.567	0.637		0.815789	1.11429	1.06589	1.10582	1.10047
WT 4742	A03	0.034	0.042	0.567	0.628	0.684	2del 4743	A03	0.034	0.035	0.482	0.534	0.595		1	1.2	1.17635	1.17603	1.14958
WT 4742	A04	0.033	0.042	0.498	0.578	0.633	2del 4743	A04	0.033	0.035	0.501	0.563	0.606		1	1.2	0.994012	1.02664	1.04455
WT 4742	A05	0.032	0.041	0.548	0.618	0.669	2del 4743	A05	0.033	0.034	0.459	0.534	0.582		0.969697	1.20588	1.1939	1.1573	1.14948
WT 4742	A06	0.034	0.04	0.516	0.587	0.65	2del 4743	A06	0.035	0.036	0.508	0.56	0.618		0.971429	1.11111	1.01575	1.04821	1.05178
WT 4742	A07	0.033	0.037	0.533	0.589	0.28	2del 4743	A07	0.034	0.035	0.506	0.578	0.638		0.970588	1.05714	1.05336	1.01903	0.438871
WT 4742	A08	0.034	0.039	0.527	0.579	0.656	2del 4743	A08	0.032	0.034	0.482	0.518	0.563		1.0625	1.14706	1.09336	1.11776	1.16519
WT 4742	A09	0.032	0.04	0.546	0.618	0.672	2del 4743	A09	0.033	0.036	0.531	0.607	0.646		0.969697	1.11111	1.02825	1.01812	1.04025
WT 4742	A10	0.032	0.044	0.368	0.451	0.55	2del 4743	A10	0.035	0.033	0.463	0.522	0.592		0.914286	1.33333	0.794816	0.863985	0.929054
WT 4742	A11	0.036	0.041	0.526	0.604	0.555	2del 4743	A11	0.035	0.035	0.514	0.568	0.633		1.02857	1.17143	1.02335	1.06338	0.876777
WT 4742	A12 (DMSO)	0.032	0.041	0.561	0.639	0.695	2del 4743	A12 (DMSO)	0.034	0.034	0.519	0.591	0.659		0.941176	1.20588	1.08092	1.08122	1.05463
WT 4742	B01 (Blank)	0.031	0.031	0.031	0.032	0.032	2del 4743	B01 (Blank)	0.032	0.032	0.031	0.032	0.032		0.96875	0.96875	1	1	1
WT 4742	B02	0.032	0.041	0.504	0.542	0.619	2del 4743	B02	0.033	0.035	0.482	0.534	0.595		0.969697	1.17143	1.04564	1.01498	1.04034
WT 4742	B03	0.034	0.041	0.515	0.552	0.562	2del 4743	B03	0.031	0.037	0.531	0.584	0.622		1.09677	1.10811	0.969868	0.945205	0.903537
WT 4742	B04	0.033	0.039	0.519	0.572	0.606	2del 4743	B04	0.034	0.036	0.482	0.535	0.558		0.970588	1.08333	1.07676	1.06916	1.08602
WT 4742	B05	0.033	0.039	0.515	0.565	0.614	2del 4743	B05	0.036	0.036	0.512	0.574	0.628		0.916667	1.08333	1.00586	0.984321	0.977707
WT 4742	B06	0.032	0.039	0.499	0.571	0.627	2del 4743	B06	0.034	0.035	0.35	0.482	0.577		0.941176	1.11429	1.42571	1.18465	1.08666
WT 4742	B07	0.033	0.037	0.557	0.601	0.63	2del 4743	B07	0.034	0.035	0.447	0.514	0.577		0.970588	1.05714	1.24609	1.16926	1.09185
WT 4742	B08	0.032	0.035	0.498	0.539	0.618	2del 4743	B08	0.034	0.034	0.446	0.506	0.568		0.941176	1.02941	1.11659	1.06522	1.08803
WT 4742	B09	0.032	0.038	0.501	0.55	0.604	2del 4743	B09	0.034	0.033	0.519	0.594	0.655		0.941176	1.15152	0.965318	0.925926	0.922137
WT 4742	B10	0.031	0.04	0.529	0.585	0.652	2del 4743	B10	0.033	0.033	0.485	0.536	0.588		0.939394	1.21212	1.09072	1.09142	1.10884
WT 4742	B11	0.033	0.034	0.035	0.035	0.035	2del 4743	B11	0.034	0.032	0.032	0.032	0.032		0.970588	1.0625	1.09375	1.09375	1.09375
WT 4742	B12 (DMSO)	0.032	0.043	0.463	0.593	0.631	2del 4743	B12 (DMSO)	0.036	0.034	0.526	0.578	0.636		0.888889	1.26471	0.880228	1.02595	0.992138
WT 4742	C01 (Blank)	0.029	0.03	0.03	0.03	0.03	2del 4743	C01 (Blank)	0.032	0.031	0.03	0.03	0.03		0.90625	0.967742	1	1	1
WT 4742	C02	0.03	0.04	0.484	0.517	0.588	2del 4743	C02	0.032	0.034	0.447	0.495	0.552		0.9375	1.17647	1.08277	1.04444	1.06522
WT 4742	C03	0.03	0.032	0.494	0.545	0.603	2del 4743	C03	0.03	0.033	0.425	0.51	0.562		1	0.969697	1.16235	1.06863	1.07295
WT 4742	C04	0.033	0.038	0.519	0.551	0.594	2del 4743	C04	0.033	0.035	0.468	0.507	0.551		1	1.08571	1.10897	1.08679	1.07804
WT 4742	C05	0.03	0.041	0.544	0.579	0.639	2del 4743	C05	0.028	0.036	0.514	0.57	0.61		1.07143	1.13889	1.05837	1.01579	1.04754
WT 4742	C06	0.03	0.039	0.55	0.585	0.628	2del 4743	C06	0.032	0.033	0.439	0.48	0.519		0.9375	1.18182	1.25285	1.21875	1.21002
WT 4742	C07	0.03	0.043	0.553	0.583	0.631	2del 4743	C07	0.033	0.033	0.477	0.538	0.593		0.909091	1.30303	1.15933	1.08364	1.06408
WT 4742	C08	0.03	0.039	0.519	0.55	0.616	2del 4743	C08	0.031	0.034	0.425	0.484	0.545		0.967742	1.14706	1.22118	1.13636	1.13028
WT 4742	C09	0.03	0.036	0.559	0.612	0.636	2del 4743	C09	0.029	0.033	0.496	0.561	0.605		1.03448	1.09091	1.12702	1.09091	1.05124
WT 4742	C10	0.03	0.04	0.383	0.452	0.516	2del 4743	C10	0.032	0.032	0.464	0.52	0.58		0.9375	1.25	0.825431	0.869231	0.889655
WT 4742	C11	0.031	0.034	0.036	0.038	0.039	2del 4743	C11	0.031	0.033	0.03	0.03	0.032		1	1.0303	1.2	1.26667	1.21875
WT 4742	C12 (DMSO)	0.03	0.04	0.412	0.576	0.587	2del 4743	C12 (DMSO)	0.031	0.033	0.5	0.56	0.636		0.967742	1.21212	0.824	1.02857	0.922956
WT 4742	D01 (Blank)	0.031	0.031	0.031	0.031	0.031	2del 4743	D01 (Blank)	0.029	0.032	0.031	0.032	0.031		1.06897	0.96875	1	0.96875	1
WT 4742	D02	0.033	0.04	0.503	0.536	0.582	2del 4743	D02	0.033	0.035	0.487	0.532	0.562		1	1.14286	1.03285	1.00752	1.03559
WT 4742	D03	0.033	0.041	0.518	0.538	0.516	2del 4743	D03	0.034	0.038	0.495	0.543	0.541		0.970588	1.07895	1.04646	0.990792	0.953789
WT 4742	D04	0.033	0.034	0.138	0.203	0.199	2del 4743	D04	0.034	0.035	0.071	0.1	0.285		0.970588	0.971429	1.94366	2.03	0.698246
WT 4742	D05	0.033	0.04	0.539	0.574	0.597	2del 4743	D05	0.032	0.035	0.451	0.51	0.554		1.03125	1.14286	1.19512	1.12549	1.07762
WT 4742	D06	0.033	0.04	0.546	0.57	0.6	2del 4743	D06	0.033	0.035	0.473	0.512	0.557		1	1.14286	1.15433	1.11328	1.0772
WT 4742	D07	0.033	0.043	0.556	0.597	0.588	2del 4743	D07	0.035	0.035	0.435	0.497	0.547		0.942857	1.22857	1.27816	1.20121	1.07495
WT 4742	D08	0.031	0.039	0.496	0.519	0.573	2del 4743	D08	0.032	0.036	0.511	0.557	0.596		0.96875	1.08333	0.970646	0.931777	0.961409
WT 4742	D09	0.033	0.041	0.57	0.587	0.477	2del 4743	D09	0.032	0.034	0.507	0.566	0.602		1.03125	1.20588	1.12426	1.0371	0.792359
WT 4742	D10	0.032	0.043	0.528	0.549	0.584	2del 4743	D10	0.033	0.034	0.455	0.503	0.546		0.969697	1.26471	1.16044	1.09145	1.0696
WT 4742	D11	0.03	0.042	0.372	0.449	0.478	2del 4743	D11	0.032	0.034	0.488	0.549	0.604		0.9375	1.23529	0.762295	0.817851	0.791391
WT 4742	D12 (DMSO)	0.03	0.04	0.557	0.599	0.558	2del 4743	D12 (DMSO)	0.032	0.033	0.517	0.583	0.655		0.9375	1.21212	1.07737	1.02744	0.851908
WT 4742	E01 (Blank)	0.029	0.03	0.031	0.031	0.031	2del 4743	E01 (Blank)	0.03	0.03	0.031	0.031	0.029		0.966667	1	1	1	1.06897
WT 4742	E02	0.03	0.039	0.493	0.523	0.537	2del 4743	E02	0.032	0.034	0.477	0.525	0.523		0.9375	1.14706	1.03354	0.99619	1.02677
WT 4742	E03	0.032	0.042	0.535	0.561	0.54	2del 4743	E03	0.032	0.037	0.518	0.568	0.578		1	1.13514	1.03282	0.987676	0.934256
WT 4742	E04	0.032	0.034	0.246	0.366	0.451	2del 4743	E04	0.032	0.033	0.316	0.469	0.545		1	1.0303	0.778481	0.780384	0.827523
WT 4742	E05	0.031	0.037	0.516	0.549	0.545	2del 4743	E05	0.032	0.033	0.445	0.533	0.584		0.96875	1.12121	1.15955	1.03002	0.933219
WT 4742	E06	0.033	0.043	0.525	0.542	0.491	2del 4743	E06	0.033	0.036	0.462	0.505	0.535		1	1.19444	1.13636	1.07327	0.917757
WT 4742	E07	0.03	0.043	0.539	0.569	0.548	2del 4743	E07	0.031	0.033	0.477	0.532	0.588		0.967742	1.30303	1.12998	1.06955	0.931973
WT 4742	E08	0.031	0.042	0.509	0.536	0.585	2del 4743	E08	0.031	0.034	0.489	0.542	0.589		1	1.23529	1.0409	0.98893	0.993209
WT 4742	E09	0.03	0.04	0.559	0.589	0.519	2del 4743	E09	0.03	0.033	0.526	0.574	0.619		1	1.21212	1.06274	1.02613	0.838449
WT 4742	E10	0.028	0.038	0.513	0.546	0.525	2del 4743	E10	0.03	0.032	0.497	0.546	0.588		0.933333	1.1875	1.03219	1	0.892857
WT 4742	E11	0.034	0.039	0.388	0.492	0.351	2del 4743	E11	0.033	0.035	0.47	0.564	0.577		1.0303	1.11429	0.825532	0.87234	0.608319
WT 4742	E12 (DMSO)	0.03	0.043	0.603	0.629	0.502	2del 4743	E12 (DMSO)	0.031	0.034	0.496	0.569	0.641		0.967742	1.26471	1.21573	1.10545	0.783151
WT 4742	F01 (Blank)	0.031	0.032	0.032	0.032	0.032	2del 4743	F01 (Blank)	0.032	0.03	0.032	0.032	0.032		0.96875	1.06667	1	1	1
WT 4742	F02	0.033	0.041	0.526	0.556	0.511	2del 4743	F02	0.032	0.038	0.568	0.587	0.363		1.03125	1.07895	0.926056	0.947189	1.40771
WT 4742	F03	0.033	0.044	0.547	0.551	0.35	2del 4743	F03	0.033	0.035	0.508	0.508	0.351		1	1.25714	1.07677	1.08465	0.997151
WT 4742	F04	0.033	0.04	0.458	0.453	0.241	2del 4743	F04	0.034	0.034	0.466	0.511	0.498		0.970588	1.17647	0.982833	0.886497	0.483936
WT 4742	F05	0.032	0.041	0.508	0.521	0.386	2del 4743	F05	0.033	0.034	0.481	0.532	0.551		0.969697	1.20588	1.05613	0.979323	0.700544
WT 4742	F06	0.031	0.033	0.05	0.073	0.067	2del 4743	F06	0.033	0.033	0.037	0.043	0.069		0.939394	1	1.35135	1.69767	0.971014
WT 4742	F07	0.033	0.042	0.541	0.556	0.459	2del 4743	F07	0.034	0.035	0.494	0.545	0.568		0.970588	1.2	1.09514	1.02018	0.808099
WT 4742	F08	0.03	0.041	0.534	0.557	0.579	2del 4743	F08	0.033	0.034	0.485	0.533	0.572		0.909091	1.20588	1.10103	1.04503	1.01224
WT 4742	F09	0.032	0.039	0.512	0.549	0.509	2del 4743	F09	0.031	0.035	0.509	0.574	0.618		1.03226	1.11429	1.00589	0.956446	0.823625
WT 4742	F10	0.032	0.042	0.449	0.48	0.473	2del 4743	F10	0.034	0.034	0.49	0.541	0.585		0.941176	1.23529	0.916327	0.887246	0.808547
WT 4742	F11	0.052	0.059	0.555	0.598	0.463	2del 4743	F11	0.051	0.054	0.508	0.573	0.618		1.01961	1.09259	1.09252	1.04363	0.749191
WT 4742	F12 (DMSO)	0.03	0.042	0.614	0.617	0.352	2del 4743	F12 (DMSO)	0.031	0.033	0.519	0.591	0.603		0.967742	1.27273	1.18304	1.04399	0.583748
WT 4742	G01 (Blank)	0.029	0.03	0.03	0.031	0.031	2del 4743	G01 (Blank)	0.032	0.031	0.03	0.031	0.03		0.90625	0.967742	1	1	1.03333
WT 4742	G02	0.032	0.043	0.534	0.55	0.412	2del 4743	G02	0.035	0.037	0.5	0.528	0.451		0.914286	1.16216	1.068	1.04167	0.913525
WT 4742	G03	0.032	0.042	0.546	0.553	0.371	2del 4743	G03	0.033	0.037	0.538	0.413	0.188		0.969697	1.13514	1.01487	1.33898	1.9734
WT 4742	G04	0.033	0.043	0.531	0.547	0.467	2del 4743	G04	0.034	0.037	0.488	0.52	0.533		0.970588	1.16216	1.08811	1.05192	0.876173
WT 4742	G05	0.033	0.037	0.489	0.539	0.428	2del 4743	G05	0.036	0.033	0.349	0.493	0.389		0.916667	1.12121	1.40115	1.09331	1.10026
WT 4742	G06	0.031	0.034	0.567	0.637	0.538	2del 4743	G06	0.031	0.032	0.14	0.387	0.496		1	1.0625	4.05	1.64599	1.08468
WT 4742	G07	0.03	0.041	0.537	0.556	0.46	2del 4743	G07	0.032	0.034	0.462	0.515	0.556		0.9375	1.20588	1.16234	1.07961	0.827338
WT 4742	G08	0.032	0.037	0.335	0.399	0.277	2del 4743	G08	0.033	0.035	0.375	0.42	0.366		0.969697	1.05714	0.893333	0.95	0.756831
WT 4742	G09	0.03	0.045	0.517	0.459	0.195	2del 4743	G09	0.031	0.034	0.47	0.518	0.567		0.967742	1.32353	1.1	0.8861	0.343915
WT 4742	G10	0.029	0.033	0.344	0.554	0.449	2del 4743	G10	0.031	0.032	0.091	0.365	0.555		0.935484	1.03125	3.78022	1.51781	0.809009
WT 4742	G11	0.033	0.038	0.458	0.556	0.305	2del 4743	G11	0.033	0.034	0.456	0.492	0.366		1	1.11765	1.00439	1.13008	0.833333
WT 4742	G12 (DMSO)	0.03	0.045	0.615	0.545	0.274	2del 4743	G12 (DMSO)	0.032	0.033	0.55	0.608	0.516		0.9375	1.36364	1.11818	0.896382	0.531008
WT 4742	H01 (Blank)	0.03	0.031	0.031	0.032	0.032	2del 4743	H01 (Blank)	0.03	0.031	0.029	0.03	0.03		1	1	1.06897	1.06667	1.06667
WT 4742	H02	0.034	0.045	0.588	0.55	0.21	2del 4743	H02	0.034	0.037	0.546	0.521	0.218		1	1.21622	1.07692	1.05566	0.963303
WT 4742	H03	0.031	0.044	0.465	0.35	0.163	2del 4743	H03	0.035	0.038	0.573	0.379	0.131		0.885714	1.15789	0.811518	0.923483	1.24427
WT 4742	H04	0.034	0.048	0.581	0.435	0.188	2del 4743	H04	0.033	0.035	0.475	0.474	0.275		1.0303	1.37143	1.22316	0.917722	0.683636
WT 4742	H05	0.032	0.043	0.562	0.586	0.574	2del 4743	H05	0.035	0.037	0.563	0.601	0.466		0.914286	1.16216	0.998224	0.975042	1.23176
WT 4742	H06	0.035	0.048	0.641	0.634	0.359	2del 4743	H06	0.035	0.038	0.579	0.628	0.621		1	1.26316	1.10708	1.00955	0.5781
WT 4742	H07	0.032	0.046	0.623	0.631	0.447	2del 4743	H07	0.033	0.035	0.52	0.534	0.423		0.969697	1.31429	1.19808	1.18165	1.05674
WT 4742	H08	0.032	0.037	0.578	0.601	0.555	2del 4743	H08	0.033	0.033	0.517	0.586	0.619		0.969697	1.12121	1.11799	1.0256	0.896607
WT 4742	H09	0.031	0.053	0.626	0.487	0.183	2del 4743	H09	0.031	0.036	0.541	0.586	0.6		1	1.47222	1.15712	0.831058	0.305
WT 4742	H10	0.035	0.053	0.408	0.316	0.137	2del 4743	H10	0.034	0.038	0.601	0.64	0.654		1.02941	1.39474	0.678869	0.49375	0.20948
WT 4742	H11	0.031	0.037	0.158	0.103	0.093	2del 4743	H11	0.034	0.036	0.285	0.136	0.087		0.911765	1.02778	0.554386	0.757353	1.06897
WT 4742	H12 (DMSO)	0.033	0.065	0.361	0.224	0.146	2del 4743	H12 (DMSO)	0.037	0.038	0.618	0.659	0.417		0.891892	1.71053	0.584142	0.339909	0.35012

## Sheet: 4743
Plate 4743	Well	T=0	T=16	T=24	T=40	T=48		Well	T=0	T=16	T=24	T=40	T=48	WT/2Δ	T=0	T=16	T=24	T=40	T=48
WT 4743	A01 (Blank)	0.035	0.036	0.044	0.039	0.034	2del 4743	A01 (Blank)	0.034	0.037	0.044	0.047	0.037		1.02941	0.972973	1	0.829787	0.918919
WT 4743	A02	0.035	0.393	0.561	0.651	0.696	2del 4743	A02	0.034	0.399	0.564	0.566	0.646		1.02941	0.984962	0.994681	1.15018	1.0774
WT 4743	A03	0.037	0.39	0.551	0.61	0.661	2del 4743	A03	0.036	0.418	0.568	0.59	0.688		1.02778	0.933014	0.97007	1.0339	0.960756
WT 4743	A04	0.036	0.39	0.548	0.613	0.665	2del 4743	A04	0.036	0.378	0.545	0.599	0.709		1	1.03175	1.0055	1.02337	0.937941
WT 4743	A05	0.037	0.461	0.603	0.673	0.721	2del 4743	A05	0.035	0.332	0.488	0.56	0.646		1.05714	1.38855	1.23566	1.20179	1.1161
WT 4743	A06	0.038	0.208	0.415	0.55	0.528	2del 4743	A06	0.038	0.23	0.438	0.532	0.471		1	0.904348	0.947489	1.03383	1.12102
WT 4743	A07	0.243	0.455	0.614	0.656	0.684	2del 4743	A07	0.035	0.414	0.554	0.584	0.654		6.94286	1.09903	1.1083	1.12329	1.04587
WT 4743	A08	0.036	0.366	0.517	0.571	0.639	2del 4743	A08	0.036	0.391	0.53	0.56	0.641		1	0.936061	0.975472	1.01964	0.99688
WT 4743	A09	0.035	0.4	0.548	0.604	0.683	2del 4743	A09	0.035	0.389	0.53	0.565	0.661		1	1.02828	1.03396	1.06903	1.03328
WT 4743	A10	0.036	0.127	0.58	0.691	0.714	2del 4743	A10	0.036	0.253	0.571	0.618	0.697		1	0.501976	1.01576	1.11812	1.02439
WT 4743	A11	0.035	0.26	0.583	0.632	0.685	2del 4743	A11	0.036	0.322	0.578	0.625	0.7		0.972222	0.807453	1.00865	1.0112	0.978571
WT 4743	A12 (DMSO)	0.038	0.435	0.63	0.692	0.759	2del 4743	A12 (DMSO)	0.035	0.409	0.587	0.624	0.749		1.08571	1.06357	1.07325	1.10897	1.01335
WT 4743	B01 (Blank)	0.036	0.037	0.037	0.035	0.035	2del 4743	B01 (Blank)	0.036	0.037	0.038	0.035	0.035		1	1	0.973684	1	1
WT 4743	B02	0.037	0.136	0.337	0.439	0.364	2del 4743	B02	0.037	0.233	0.522	0.419	0.304		1	0.583691	0.645594	1.04773	1.19737
WT 4743	B03	0.036	0.387	0.553	0.601	0.635	2del 4743	B03	0.037	0.379	0.532	0.568	0.596		0.972973	1.02111	1.03947	1.0581	1.06544
WT 4743	B04	0.036	0.096	0.281	0.449	0.276	2del 4743	B04	0.036	0.157	0.369	0.482	0.208		1	0.611465	0.761518	0.931535	1.32692
WT 4743	B05	0.035	0.414	0.553	0.587	0.635	2del 4743	B05	0.036	0.424	0.564	0.601	0.666		0.972222	0.976415	0.980496	0.976705	0.953453
WT 4743	B06	0.036	0.444	0.587	0.642	0.683	2del 4743	B06	0.036	0.394	0.54	0.575	0.64		1	1.1269	1.08704	1.11652	1.06719
WT 4743	B07	0.037	0.396	0.56	0.602	0.642	2del 4743	B07	0.038	0.394	0.544	0.563	0.614		0.973684	1.00508	1.02941	1.06927	1.0456
WT 4743	B08	0.035	0.073	0.266	0.6	0.62	2del 4743	B08	0.035	0.149	0.516	0.607	0.647		1	0.489933	0.515504	0.988468	0.958269
WT 4743	B09	0.034	0.343	0.496	0.539	0.599	2del 4743	B09	0.036	0.352	0.489	0.51	0.576		0.944444	0.974432	1.01431	1.05686	1.03993
WT 4743	B10	0.033	0.35	0.548	0.612	0.68	2del 4743	B10	0.034	0.359	0.556	0.588	0.655		0.970588	0.97493	0.985612	1.04082	1.03817
WT 4743	B11	0.035	0.4	0.574	0.604	0.649	2del 4743	B11	0.036	0.395	0.546	0.566	0.621		0.972222	1.01266	1.05128	1.06714	1.04509
WT 4743	B12 (DMSO)	0.034	0.354	0.551	0.593	0.677	2del 4743	B12 (DMSO)	0.034	0.378	0.565	0.588	0.67		1	0.936508	0.975221	1.0085	1.01045
WT 4743	C01 (Blank)	0.034	0.039	0.035	0.034	0.034	2del 4743	C01 (Blank)	0.032	0.04	0.033	0.032	0.032		1.0625	0.975	1.06061	1.0625	1.0625
WT 4743	C02	0.034	0.27	0.571	0.602	0.61	2del 4743	C02	0.033	0.25	0.482	0.524	0.451		1.0303	1.08	1.18465	1.14885	1.35255
WT 4743	C03	0.033	0.354	0.534	0.58	0.62	2del 4743	C03	0.033	0.329	0.501	0.558	0.596		1	1.07599	1.06587	1.03943	1.04027
WT 4743	C04	0.034	0.239	0.474	0.529	0.547	2del 4743	C04	0.035	0.307	0.53	0.559	0.579		0.971429	0.778502	0.89434	0.946333	0.944732
WT 4743	C05	0.034	0.186	0.476	0.608	0.639	2del 4743	C05	0.035	0.26	0.543	0.581	0.647		0.971429	0.715385	0.876611	1.04647	0.987635
WT 4743	C06	0.033	0.34	0.542	0.589	0.626	2del 4743	C06	0.034	0.317	0.506	0.56	0.621		0.970588	1.07256	1.07115	1.05179	1.00805
WT 4743	C07	0.034	0.286	0.521	0.568	0.615	2del 4743	C07	0.034	0.341	0.496	0.537	0.589		1	0.83871	1.0504	1.05773	1.04414
WT 4743	C08	0.034	0.365	0.545	0.58	0.624	2del 4743	C08	0.033	0.37	0.523	0.54	0.589		1.0303	0.986486	1.04207	1.07407	1.05942
WT 4743	C09	0.033	0.172	0.365	0.461	0.538	2del 4743	C09	0.033	0.329	0.466	0.49	0.561		1	0.522796	0.783262	0.940816	0.959002
WT 4743	C10	0.036	0.037	0.043	0.115	0.114	2del 4743	C10	0.036	0.037	0.054	0.365	0.513		1	1	0.796296	0.315068	0.222222
WT 4743	C11	0.037	0.066	0.171	0.417	0.518	2del 4743	C11	0.035	0.351	0.513	0.528	0.573		1.05714	0.188034	0.333333	0.789773	0.904014
WT 4743	C12 (DMSO)	0.033	0.428	0.704	0.846	0.883	2del 4743	C12 (DMSO)	0.034	0.412	0.583	0.598	0.651		0.970588	1.03883	1.20755	1.41472	1.35637
WT 4743	D01 (Blank)	0.036	0.042	0.038	0.036	0.036	2del 4743	D01 (Blank)	0.035	0.04	0.038	0.035	0.035		1.02857	1.05	1	1.02857	1.02857
WT 4743	D02	0.038	0.37	0.532	0.573	0.595	2del 4743	D02	0.037	0.362	0.557	0.577	0.515		1.02703	1.0221	0.955117	0.993068	1.15534
WT 4743	D03	0.036	0.43	0.609	0.681	0.691	2del 4743	D03	0.035	0.387	0.551	0.585	0.612		1.02857	1.11111	1.10526	1.1641	1.12908
WT 4743	D04	0.036	0.343	0.525	0.563	0.595	2del 4743	D04	0.035	0.4	0.559	0.581	0.603		1.02857	0.8575	0.939177	0.969019	0.986733
WT 4743	D05	0.035	0.042	0.047	0.095	0.265	2del 4743	D05	0.035	0.043	0.047	0.132	0.319		1	0.976744	1	0.719697	0.830721
WT 4743	D06	0.035	0.077	0.159	0.373	0.483	2del 4743	D06	0.036	0.075	0.255	0.552	0.594		0.972222	1.02667	0.623529	0.675725	0.813131
WT 4743	D07	0.036	0.372	0.526	0.562	0.597	2del 4743	D07	0.038	0.385	0.522	0.538	0.574		0.947368	0.966234	1.00766	1.04461	1.04007
WT 4743	D08	0.034	0.359	0.562	0.583	0.611	2del 4743	D08	0.034	0.319	0.527	0.533	0.563		1	1.12539	1.06641	1.09381	1.08526
WT 4743	D09	0.034	0.182	0.381	0.488	0.56	2del 4743	D09	0.035	0.29	0.472	0.478	0.508		0.971429	0.627586	0.807203	1.02092	1.10236
WT 4743	D10	0.035	0.343	0.557	0.583	0.618	2del 4743	D10	0.035	0.347	0.522	0.535	0.57		1	0.988473	1.06705	1.08972	1.08421
WT 4743	D11	0.036	0.144	0.46	0.634	0.669	2del 4743	D11	0.035	0.233	0.547	0.58	0.609		1.02857	0.618026	0.840951	1.0931	1.09852
WT 4743	D12 (DMSO)	0.034	0.39	0.672	0.749	0.861	2del 4743	D12 (DMSO)	0.035	0.413	0.594	0.61	0.67		0.971429	0.94431	1.13131	1.22787	1.28507
WT 4743	E01 (Blank)	0.035	0.037	0.037	0.033	0.034	2del 4743	E01 (Blank)	0.031	0.036	0.04	0.033	0.032		1.12903	1.02778	0.925	1	1.0625
WT 4743	E02	0.033	0.401	0.58	0.613	0.599	2del 4743	E02	0.033	0.379	0.547	0.567	0.501		1	1.05805	1.06033	1.08113	1.19561
WT 4743	E03	0.034	0.041	0.042	0.043	0.044	2del 4743	E03	0.034	0.041	0.042	0.053	0.097		1	1	1	0.811321	0.453608
WT 4743	E04	0.036	0.371	0.544	0.578	0.596	2del 4743	E04	0.036	0.416	0.556	0.575	0.602		1	0.891827	0.978417	1.00522	0.990033
WT 4743	E05	0.036	0.152	0.261	0.257	0.254	2del 4743	E05	0.035	0.197	0.435	0.518	0.547		1.02857	0.771574	0.6	0.496139	0.464351
WT 4743	E06	0.035	0.397	0.55	0.583	0.61	2del 4743	E06	0.033	0.348	0.49	0.512	0.556		1.06061	1.1408	1.12245	1.13867	1.09712
WT 4743	E07	0.035	0.155	0.453	0.606	0.64	2del 4743	E07	0.033	0.133	0.455	0.545	0.589		1.06061	1.16541	0.995604	1.11193	1.08659
WT 4743	E08	0.035	0.337	0.569	0.591	0.621	2del 4743	E08	0.035	0.374	0.557	0.562	0.588		1	0.90107	1.02154	1.0516	1.05612
WT 4743	E09	0.034	0.36	0.521	0.559	0.604	2del 4743	E09	0.033	0.399	0.547	0.565	0.609		1.0303	0.902256	0.952468	0.989381	0.99179
WT 4743	E10	0.036	0.07	0.261	0.61	0.671	2del 4743	E10	0.034	0.153	0.483	0.53	0.56		1.05882	0.457516	0.540373	1.15094	1.19821
WT 4743	E11	0.035	0.334	0.537	0.575	0.619	2del 4743	E11	0.035	0.387	0.554	0.569	0.602		1	0.863049	0.969314	1.01054	1.02824
WT 4743	E12 (DMSO)	0.033	0.458	0.717	0.836	0.9	2del 4743	E12 (DMSO)	0.036	0.374	0.567	0.605	0.68		0.916667	1.2246	1.26455	1.38182	1.32353
WT 4743	F01 (Blank)	0.037	0.04	0.037	0.036	0.036	2del 4743	F01 (Blank)	0.036	0.04	0.044	0.036	0.035		1.02778	1	0.840909	1	1.02857
WT 4743	F02	0.037	0.258	0.516	0.433	0.362	2del 4743	F02	0.04	0.27	0.505	0.483	0.385		0.925	0.955556	1.02178	0.89648	0.94026
WT 4743	F03	0.036	0.193	0.263	0.347	0.314	2del 4743	F03	0.037	0.271	0.338	0.378	0.329		0.972973	0.712177	0.778107	0.917989	0.954407
WT 4743	F04	0.035	0.263	0.535	0.563	0.583	2del 4743	F04	0.035	0.288	0.506	0.522	0.549		1	0.913194	1.05731	1.07854	1.06193
WT 4743	F05	0.034	0.362	0.535	0.561	0.587	2del 4743	F05	0.034	0.344	0.491	0.509	0.557		1	1.05233	1.08961	1.10216	1.05386
WT 4743	F06	0.034	0.362	0.531	0.565	0.593	2del 4743	F06	0.034	0.39	0.528	0.54	0.567		1	0.928205	1.00568	1.0463	1.04586
WT 4743	F07	0.036	0.44	0.59	0.603	0.613	2del 4743	F07	0.035	0.37	0.504	0.508	0.529		1.02857	1.18919	1.17063	1.18701	1.15879
WT 4743	F08	0.034	0.299	0.568	0.606	0.635	2del 4743	F08	0.034	0.343	0.548	0.552	0.574		1	0.87172	1.0365	1.09783	1.10627
WT 4743	F09	0.034	0.425	0.575	0.613	0.639	2del 4743	F09	0.035	0.051	0.08	0.138	0.164		0.971429	8.33333	7.1875	4.44203	3.89634
WT 4743	F10	0.036	0.331	0.532	0.555	0.581	2del 4743	F10	0.035	0.345	0.534	0.539	0.553		1.02857	0.95942	0.996255	1.02968	1.05063
WT 4743	F11	0.034	0.352	0.542	0.569	0.602	2del 4743	F11	0.034	0.339	0.522	0.532	0.558		1	1.03835	1.03831	1.06955	1.07885
WT 4743	F12 (DMSO)	0.035	0.473	0.693	0.782	0.873	2del 4743	F12 (DMSO)	0.034	0.51	0.587	0.514	0.666		1.02941	0.927451	1.18058	1.5214	1.31081
WT 4743	G01 (Blank)	0.035	0.04	0.037	0.034	0.034	2del 4743	G01 (Blank)	0.034	0.039	0.044	0.038	0.034		1.02941	1.02564	0.840909	0.894737	1
WT 4743	G02	0.034	0.414	0.575	0.574	0.55	2del 4743	G02	0.035	0.38	0.552	0.56	0.504		0.971429	1.08947	1.04167	1.025	1.09127
WT 4743	G03	0.035	0.39	0.577	0.611	0.624	2del 4743	G03	0.034	0.354	0.517	0.55	0.577		1.02941	1.10169	1.11605	1.11091	1.08146
WT 4743	G04	0.035	0.101	0.461	0.63	0.636	2del 4743	G04	0.035	0.146	0.523	0.595	0.607		1	0.691781	0.881453	1.05882	1.04778
WT 4743	G05	0.035	0.256	0.58	0.604	0.617	2del 4743	G05	0.035	0.283	0.544	0.564	0.594		1	0.904594	1.06618	1.07092	1.03872
WT 4743	G06	0.034	0.336	0.566	0.59	0.619	2del 4743	G06	0.035	0.351	0.529	0.541	0.568		0.971429	0.957265	1.06994	1.09057	1.08979
WT 4743	G07	0.034	0.041	0.044	0.049	0.05	2del 4743	G07	0.035	0.193	0.526	0.573	0.59		0.971429	0.212435	0.0836502	0.0855148	0.0847458
WT 4743	G08	0.035	0.353	0.53	0.558	0.591	2del 4743	G08	0.036	0.389	0.539	0.541	0.556		0.972222	0.907455	0.983302	1.03142	1.06295
WT 4743	G09	0.035	0.106	0.332	0.619	0.646	2del 4743	G09	0.035	0.357	0.549	0.564	0.59		1	0.296919	0.604736	1.09752	1.09492
WT 4743	G10	0.035	0.248	0.575	0.618	0.643	2del 4743	G10	0.034	0.256	0.56	0.582	0.607		1.02941	0.96875	1.02679	1.06186	1.05931
WT 4743	G11	0.036	0.352	0.548	0.583	0.62	2del 4743	G11	0.035	0.35	0.542	0.556	0.589		1.02857	1.00571	1.01107	1.04856	1.05263
WT 4743	G12 (DMSO)	0.035	0.476	0.697	0.731	0.82	2del 4743	G12 (DMSO)	0.034	0.146	0.132	0.218	0.35		1.02941	3.26027	5.2803	3.35321	2.34286
WT 4743	H01 (Blank)	0.038	0.037	0.038	0.037	0.037	2del 4743	H01 (Blank)	0.035	0.039	0.035	0.035	0.036		1.08571	0.948718	1.08571	1.05714	1.02778
WT 4743	H02	0.038	0.404	0.579	0.59	0.479	2del 4743	H02	0.038	0.38	0.573	0.561	0.453		1	1.06316	1.01047	1.05169	1.0574
WT 4743	H03	0.036	0.339	0.568	0.558	0.529	2del 4743	H03	0.037	0.378	0.588	0.604	0.614		0.972973	0.896825	0.965986	0.923841	0.861564
WT 4743	H04	0.037	0.341	0.612	0.621	0.611	2del 4743	H04	0.038	0.374	0.587	0.601	0.616		0.973684	0.911765	1.04259	1.03328	0.991883
WT 4743	H05	0.037	0.358	0.588	0.616	0.624	2del 4743	H05	0.037	0.347	0.54	0.565	0.598		1	1.0317	1.08889	1.09027	1.04348
WT 4743	H06	0.037	0.336	0.569	0.605	0.631	2del 4743	H06	0.037	0.359	0.529	0.551	0.59		1	0.935933	1.07561	1.098	1.06949
WT 4743	H07	0.036	0.317	0.566	0.589	0.58	2del 4743	H07	0.036	0.379	0.573	0.595	0.626		1	0.836412	0.987784	0.989916	0.926518
WT 4743	H08	0.036	0.388	0.6	0.634	0.672	2del 4743	H08	0.035	0.396	0.58	0.603	0.647		1.02857	0.979798	1.03448	1.05141	1.03864
WT 4743	H09	0.035	0.305	0.519	0.589	0.626	2del 4743	H09	0.034	0.295	0.469	0.516	0.597		1.02941	1.0339	1.10661	1.14147	1.04858
WT 4743	H10	0.036	0.225	0.599	0.649	0.675	2del 4743	H10	0.035	0.269	0.595	0.618	0.648		1.02857	0.836431	1.00672	1.05016	1.04167
WT 4743	H11	0.035	0.354	0.561	0.599	0.643	2del 4743	H11	0.035	0.333	0.536	0.551	0.586		1	1.06306	1.04664	1.08711	1.09727
WT 4743	H12 (DMSO)	0.035	0.433	0.647	0.693	0.723	2del 4743	H12 (DMSO)	0.035	0.234	0.149	0.237	0.273		1	1.85043	4.34228	2.92405	2.64835

## Sheet: 4744
Plate 4744	Well	T=0	T=16	T=24	T=40	T=48		Well	T=0	T=16	T=24	T=40	T=48	WT/2Δ	T=0	T=16	T=24	T=40	T=48
WT 4744	A01 (Blank)	0.036	0.036	0.043	0.041	0.034	2del 4744	A01 (Blank)	0.035	0.042	0.051	0.033	0.033		1.02857	0.857143	0.843137	1.24242	1.0303
WT 4744	A02	0.035	0.274	0.54	0.529	0.607	2del 4744	A02	0.035	0.264	0.545	0.62	0.537		1	1.03788	0.990826	0.853226	1.13035
WT 4744	A03	0.037	0.346	0.545	0.604	0.659	2del 4744	A03	0.036	0.374	0.571	0.633	0.697		1.02778	0.925134	0.954466	0.954186	0.945481
WT 4744	A04	0.037	0.403	0.589	0.611	0.655	2del 4744	A04	0.037	0.386	0.585	0.625	0.655		1	1.04404	1.00684	0.9776	1
WT 4744	A05	0.036	0.359	0.519	0.558	0.633	2del 4744	A05	0.037	0.427	0.582	0.637	0.732		0.972973	0.840749	0.891753	0.875981	0.864754
WT 4744	A06	0.036	0.31	0.531	0.563	0.635	2del 4744	A06	0.036	0.381	0.58	0.639	0.772		1	0.813648	0.915517	0.881064	0.822539
WT 4744	A07	0.035	0.322	0.583	0.613	0.664	2del 4744	A07	0.034	0.373	0.593	0.625	0.679		1.02941	0.863271	0.983137	0.9808	0.977909
WT 4744	A08	0.039	0.372	0.568	0.597	0.657	2del 4744	A08	0.037	0.377	0.545	0.586	0.685		1.05405	0.986737	1.0422	1.01877	0.959124
WT 4744	A09	0.038	0.38	0.542	0.577	0.638	2del 4744	A09	0.037	0.419	0.565	0.613	0.733		1.02703	0.906921	0.959292	0.941272	0.870396
WT 4744	A10	0.04	0.363	0.554	0.597	0.662	2del 4744	A10	0.038	0.425	0.593	0.648	0.73		1.05263	0.854118	0.934233	0.921296	0.906849
WT 4744	A11	0.04	0.334	0.521	0.563	0.656	2del 4744	A11	0.037	0.436	0.594	0.623	0.714		1.08108	0.766055	0.877104	0.903692	0.918768
WT 4744	A12 (DMSO)	0.036	0.379	0.588	0.671	0.768	2del 4744	A12 (DMSO)	0.033	0.507	0.852	0.879	0.916		1.09091	0.747535	0.690141	0.763367	0.838428
WT 4744	B01 (Blank)	0.036	0.04	0.038	0.036	0.035	2del 4744	B01 (Blank)	0.035	0.039	0.035	0.034	0.035		1.02857	1.02564	1.08571	1.05882	1
WT 4744	B02	0.037	0.503	0.691	0.797	0.835	2del 4744	B02	0.037	0.424	0.589	0.625	0.655		1	1.18632	1.17317	1.2752	1.27481
WT 4744	B03	0.038	0.369	0.54	0.574	0.616	2del 4744	B03	0.038	0.418	0.574	0.596	0.598		1	0.882775	0.940767	0.963087	1.0301
WT 4744	B04	0.035	0.376	0.547	0.578	0.624	2del 4744	B04	0.037	0.425	0.573	0.605	0.633		0.945946	0.884706	0.954625	0.955372	0.985782
WT 4744	B05	0.035	0.245	0.457	0.524	0.525	2del 4744	B05	0.036	0.289	0.49	0.535	0.44		0.972222	0.847751	0.932653	0.979439	1.19318
WT 4744	B06	0.035	0.046	0.296	0.597	0.628	2del 4744	B06	0.037	0.041	0.209	0.589	0.629		0.945946	1.12195	1.41627	1.01358	0.99841
WT 4744	B07	0.035	0.288	0.561	0.583	0.621	2del 4744	B07	0.037	0.371	0.603	0.645	0.714		0.945946	0.77628	0.930348	0.903876	0.869748
WT 4744	B08	0.037	0.362	0.534	0.57	0.627	2del 4744	B08	0.038	0.443	0.579	0.62	0.674		0.973684	0.817156	0.92228	0.919355	0.930267
WT 4744	B09	0.035	0.338	0.513	0.536	0.586	2del 4744	B09	0.037	0.394	0.542	0.583	0.667		0.945946	0.857868	0.946494	0.919383	0.878561
WT 4744	B10	0.035	0.332	0.524	0.588	0.65	2del 4744	B10	0.035	0.436	0.593	0.645	0.744		1	0.761468	0.883642	0.911628	0.873656
WT 4744	B11	0.037	0.346	0.595	0.629	0.662	2del 4744	B11	0.037	0.384	0.583	0.623	0.703		1	0.901042	1.02058	1.00963	0.941679
WT 4744	B12 (DMSO)	0.038	0.386	0.602	0.656	0.723	2del 4744	B12 (DMSO)	0.036	0.498	0.742	0.856	0.899		1.05556	0.7751	0.811321	0.766355	0.804227
WT 4744	C01 (Blank)	0.033	0.037	0.038	0.037	0.033	2del 4744	C01 (Blank)	0.034	0.032	0.032	0.032	0.032		0.970588	1.15625	1.1875	1.15625	1.03125
WT 4744	C02	0.034	0.41	0.525	0.678	0.831	2del 4744	C02	0.034	0.368	0.572	0.605	0.584		1	1.11413	0.917832	1.12066	1.42295
WT 4744	C03	0.034	0.329	0.572	0.612	0.648	2del 4744	C03	0.035	0.42	0.625	0.655	0.639		0.971429	0.783333	0.9152	0.934351	1.01408
WT 4744	C04	0.036	0.355	0.52	0.544	0.573	2del 4744	C04	0.036	0.419	0.571	0.598	0.617		1	0.847255	0.910683	0.909699	0.928687
WT 4744	C05	0.034	0.306	0.516	0.547	0.591	2del 4744	C05	0.036	0.407	0.565	0.601	0.649		0.944444	0.751843	0.913274	0.91015	0.910632
WT 4744	C06	0.034	0.16	0.322	0.476	0.526	2del 4744	C06	0.035	0.384	0.601	0.637	0.688		0.971429	0.416667	0.535774	0.747253	0.764535
WT 4744	C07	0.036	0.363	0.549	0.571	0.608	2del 4744	C07	0.036	0.409	0.579	0.624	0.684		1	0.887531	0.948187	0.915064	0.888889
WT 4744	C08	0.036	0.375	0.557	0.584	0.625	2del 4744	C08	0.036	0.453	0.596	0.633	0.67		1	0.827815	0.934564	0.922591	0.932836
WT 4744	C09	0.036	0.366	0.542	0.563	0.602	2del 4744	C09	0.036	0.423	0.567	0.606	0.682		1	0.865248	0.955908	0.929043	0.882698
WT 4744	C10	0.036	0.373	0.545	0.577	0.627	2del 4744	C10	0.036	0.4	0.544	0.574	0.638		1	0.9325	1.00184	1.00523	0.982759
WT 4744	C11	0.035	0.345	0.513	0.551	0.604	2del 4744	C11	0.036	0.405	0.552	0.594	0.662		0.972222	0.851852	0.929348	0.927609	0.912387
WT 4744	C12 (DMSO)	0.034	0.374	0.572	0.627	0.688	2del 4744	C12 (DMSO)	0.035	0.437	0.603	0.655	0.753		0.971429	0.855835	0.94859	0.957252	0.913679
WT 4744	D01 (Blank)	0.036	0.04	0.044	0.04	0.036	2del 4744	D01 (Blank)	0.035	0.035	0.035	0.034	0.035		1.02857	1.14286	1.25714	1.17647	1.02857
WT 4744	D02	0.037	0.21	0.209	0.138	0.162	2del 4744	D02	0.039	0.322	0.6	0.473	0.299		0.948718	0.652174	0.348333	0.291755	0.541806
WT 4744	D03	0.036	0.312	0.568	0.597	0.625	2del 4744	D03	0.037	0.389	0.609	0.636	0.644		0.972973	0.802057	0.932677	0.938679	0.970497
WT 4744	D04	0.036	0.339	0.505	0.524	0.55	2del 4744	D04	0.038	0.425	0.568	0.576	0.565		0.947368	0.797647	0.889085	0.909722	0.973451
WT 4744	D05	0.035	0.368	0.524	0.544	0.572	2del 4744	D05	0.035	0.436	0.576	0.601	0.633		1	0.844037	0.909722	0.905158	0.903633
WT 4744	D06	0.036	0.341	0.534	0.549	0.569	2del 4744	D06	0.036	0.4	0.586	0.605	0.53		1	0.8525	0.911263	0.907438	1.07358
WT 4744	D07	0.036	0.313	0.553	0.573	0.6	2del 4744	D07	0.037	0.36	0.621	0.639	0.651		0.972973	0.869444	0.890499	0.896714	0.921659
WT 4744	D08	0.034	0.394	0.548	0.579	0.627	2del 4744	D08	0.036	0.45	0.59	0.628	0.678		0.944444	0.875556	0.928814	0.921975	0.924779
WT 4744	D09	0.035	0.338	0.543	0.572	0.615	2del 4744	D09	0.036	0.416	0.58	0.611	0.665		0.972222	0.8125	0.936207	0.93617	0.924812
WT 4744	D10	0.036	0.376	0.539	0.587	0.637	2del 4744	D10	0.036	0.404	0.566	0.605	0.657		1	0.930693	0.952297	0.970248	0.969559
WT 4744	D11	0.035	0.373	0.584	0.625	0.673	2del 4744	D11	0.036	0.436	0.606	0.658	0.732		0.972222	0.855505	0.963696	0.949848	0.919399
WT 4744	D12 (DMSO)	0.035	0.393	0.594	0.642	0.697	2del 4744	D12 (DMSO)	0.034	0.403	0.579	0.631	0.863		1.02941	0.975186	1.02591	1.01743	0.807648
WT 4744	E01 (Blank)	0.034	0.037	0.038	0.037	0.033	2del 4744	E01 (Blank)	0.033	0.033	0.033	0.032	0.032		1.0303	1.12121	1.15152	1.15625	1.03125
WT 4744	E02	0.033	0.236	0.275	0.506	0.465	2del 4744	E02	0.035	0.439	0.612	0.623	0.596		0.942857	0.537585	0.449346	0.812199	0.780201
WT 4744	E03	0.034	0.398	0.543	0.582	0.616	2del 4744	E03	0.035	0.406	0.554	0.579	0.609		0.971429	0.980296	0.980144	1.00518	1.01149
WT 4744	E04	0.038	0.34	0.503	0.534	0.567	2del 4744	E04	0.037	0.429	0.571	0.595	0.616		1.02703	0.792541	0.880911	0.897479	0.920455
WT 4744	E05	0.037	0.036	0.036	0.037	0.037	2del 4744	E05	0.038	0.039	0.039	0.051	0.08		0.973684	0.923077	0.923077	0.72549	0.4625
WT 4744	E06	0.036	0.33	0.488	0.508	0.536	2del 4744	E06	0.036	0.377	0.531	0.542	0.572		1	0.875332	0.919021	0.937269	0.937063
WT 4744	E07	0.039	0.343	0.494	0.547	0.598	2del 4744	E07	0.04	0.404	0.567	0.61	0.621		0.975	0.84901	0.871252	0.896721	0.962963
WT 4744	E08	0.05	0.348	0.516	0.556	0.604	2del 4744	E08	0.045	0.417	0.577	0.629	0.677		1.11111	0.834532	0.894281	0.883943	0.892171
WT 4744	E09	0.034	0.354	0.53	0.573	0.63	2del 4744	E09	0.035	0.409	0.557	0.601	0.667		0.971429	0.865526	0.951526	0.953411	0.944528
WT 4744	E10	0.035	0.4	0.567	0.598	0.635	2del 4744	E10	0.036	0.393	0.571	0.598	0.645		0.972222	1.01781	0.992995	1	0.984496
WT 4744	E11	0.036	0.299	0.556	0.607	0.651	2del 4744	E11	0.037	0.374	0.588	0.622	0.674		0.972973	0.799465	0.945578	0.975884	0.965875
WT 4744	E12 (DMSO)	0.035	0.393	0.591	0.65	0.698	2del 4744	E12 (DMSO)	0.036	0.45	0.618	0.671	0.812		0.972222	0.873333	0.956311	0.968703	0.859606
WT 4744	F01 (Blank)	0.036	0.039	0.043	0.042	0.035	2del 4744	F01 (Blank)	0.036	0.036	0.036	0.035	0.035		1	1.08333	1.19444	1.2	1
WT 4744	F02	0.038	0.059	0.084	0.071	0.089	2del 4744	F02	0.038	0.374	0.553	0.549	0.519		1	0.157754	0.151899	0.129326	0.171484
WT 4744	F03	0.037	0.037	0.037	0.042	0.04	2del 4744	F03	0.038	0.048	0.206	0.513	0.491		0.973684	0.770833	0.179612	0.0818713	0.0814664
WT 4744	F04	0.035	0.369	0.53	0.554	0.575	2del 4744	F04	0.036	0.415	0.563	0.583	0.602		0.972222	0.889157	0.941385	0.950257	0.95515
WT 4744	F05	0.034	0.332	0.5	0.525	0.558	2del 4744	F05	0.036	0.394	0.543	0.57	0.603		0.944444	0.84264	0.92081	0.921053	0.925373
WT 4744	F06	0.035	0.368	0.573	0.605	0.639	2del 4744	F06	0.036	0.408	0.584	0.613	0.645		0.972222	0.901961	0.981164	0.986949	0.990698
WT 4744	F07	0.036	0.248	0.539	0.597	0.626	2del 4744	F07	0.037	0.383	0.626	0.649	0.677		0.972973	0.64752	0.861022	0.919877	0.924668
WT 4744	F08	0.035	0.37	0.535	0.568	0.603	2del 4744	F08	0.036	0.414	0.558	0.588	0.634		0.972222	0.89372	0.958781	0.965986	0.951104
WT 4744	F09	0.035	0.366	0.528	0.562	0.606	2del 4744	F09	0.036	0.4	0.548	0.576	0.63		0.972222	0.915	0.963504	0.975694	0.961905
WT 4744	F10	0.035	0.352	0.535	0.575	0.62	2del 4744	F10	0.037	0.411	0.565	0.604	0.656		0.945946	0.856448	0.946903	0.951987	0.945122
WT 4744	F11	0.036	0.361	0.542	0.586	0.626	2del 4744	F11	0.037	0.383	0.549	0.596	0.657		0.972973	0.942559	0.98725	0.983221	0.952816
WT 4744	F12 (DMSO)	0.036	0.338	0.543	0.593	0.657	2del 4744	F12 (DMSO)	0.035	0.415	0.593	0.647	0.725		1.02857	0.814458	0.915683	0.916538	0.906207
WT 4744	G01 (Blank)	0.034	0.039	0.04	0.035	0.034	2del 4744	G01 (Blank)	0.033	0.036	0.034	0.033	0.033		1.0303	1.08333	1.17647	1.06061	1.0303
WT 4744	G02	0.035	0.332	0.281	0.328	0.284	2del 4744	G02	0.036	0.432	0.591	0.617	0.606		0.972222	0.768519	0.475465	0.531605	0.468647
WT 4744	G03	0.034	0.37	0.534	0.565	0.579	2del 4744	G03	0.037	0.443	0.601	0.616	0.615		0.918919	0.835214	0.888519	0.917208	0.941463
WT 4744	G04	0.035	0.367	0.523	0.556	0.583	2del 4744	G04	0.035	0.418	0.567	0.592	0.605		1	0.87799	0.922399	0.939189	0.963636
WT 4744	G05	0.036	0.285	0.528	0.558	0.593	2del 4744	G05	0.037	0.329	0.587	0.611	0.626		0.972973	0.866261	0.899489	0.913257	0.947284
WT 4744	G06	0.034	0.313	0.51	0.54	0.57	2del 4744	G06	0.036	0.413	0.587	0.619	0.643		0.944444	0.757869	0.868825	0.872375	0.88647
WT 4744	G07	0.035	0.231	0.476	0.584	0.572	2del 4744	G07	0.035	0.342	0.573	0.627	0.604		1	0.675439	0.830716	0.931419	0.94702
WT 4744	G08	0.035	0.188	0.379	0.527	0.457	2del 4744	G08	0.036	0.285	0.519	0.598	0.528		0.972222	0.659649	0.73025	0.881271	0.86553
WT 4744	G09	0.034	0.035	0.036	0.038	0.037	2del 4744	G09	0.034	0.036	0.036	0.037	0.038		1	0.972222	1	1.02703	0.973684
WT 4744	G10	0.033	0.359	0.546	0.598	0.645	2del 4744	G10	0.034	0.299	0.593	0.638	0.668		0.970588	1.20067	0.920742	0.937304	0.965569
WT 4744	G11	0.034	0.228	0.586	0.647	0.641	2del 4744	G11	0.035	0.246	0.625	0.683	0.652		0.971429	0.926829	0.9376	0.947291	0.983129
WT 4744	G12 (DMSO)	0.035	0.367	0.585	0.647	0.702	2del 4744	G12 (DMSO)	0.036	0.429	0.616	0.672	0.717		0.972222	0.855478	0.949675	0.962798	0.979079
WT 4744	H01 (Blank)	0.036	0.039	0.037	0.036	0.036	2del 4744	H01 (Blank)	0.031	0.034	0.029	0.025	0.024		1.16129	1.14706	1.27586	1.44	1.5
WT 4744	H02	0.04	0.148	0.156	0.244	0.26	2del 4744	H02	0.04	0.329	0.608	0.636	0.63		1	0.449848	0.256579	0.383648	0.412698
WT 4744	H03	0.037	0.35	0.602	0.613	0.591	2del 4744	H03	0.039	0.384	0.627	0.645	0.626		0.948718	0.911458	0.960128	0.950388	0.944089
WT 4744	H04	0.037	0.376	0.552	0.577	0.586	2del 4744	H04	0.039	0.438	0.596	0.61	0.624		0.948718	0.858447	0.926174	0.945902	0.939103
WT 4744	H05	0.038	0.134	0.441	0.555	0.497	2del 4744	H05	0.039	0.155	0.494	0.526	0.431		0.974359	0.864516	0.892713	1.05513	1.15313
WT 4744	H06	0.038	0.422	0.596	0.63	0.643	2del 4744	H06	0.038	0.413	0.591	0.628	0.626		1	1.02179	1.00846	1.00318	1.02716
WT 4744	H07	0.037	0.039	0.038	0.038	0.038	2del 4744	H07	0.038	0.039	0.04	0.038	0.038		0.973684	1	0.95	1	1
WT 4744	H08	0.037	0.39	0.591	0.619	0.634	2del 4744	H08	0.038	0.411	0.598	0.634	0.622		0.973684	0.948905	0.988294	0.976341	1.01929
WT 4744	H09	0.036	0.369	0.548	0.591	0.629	2del 4744	H09	0.039	0.427	0.589	0.618	0.657		0.923077	0.864169	0.93039	0.956311	0.957382
WT 4744	H10	0.038	0.042	0.04	0.039	0.039	2del 4744	H10	0.038	0.039	0.039	0.039	0.039		1	1.07692	1.02564	1	1
WT 4744	H11	0.037	0.29	0.596	0.631	0.633	2del 4744	H11	0.038	0.366	0.617	0.643	0.645		0.973684	0.79235	0.965964	0.981337	0.981395
WT 4744	H12 (DMSO)	0.034	0.387	0.59	0.644	0.671	2del 4744	H12 (DMSO)	0.035	0.436	0.625	0.676	0.719		0.971429	0.887615	0.944	0.952663	0.933241

## Sheet: 4745
Plate 4745	Well	T=0	T=16	T=24	T=40	T=48		Well	T=0	T=16	T=24	T=40	T=48	WT/2Δ	T=0	T=16	T=24	T=40	T=48
WT4745	A01 (Blank)	0.035	0.037	0.043	0.034	0.034	2del 4745	A01 (Blank)	0.036	0.036	0.038	0.035	0.034		0.972222	1.02778	1.13158	0.971429	1
WT4745	A02	0.034	0.281	0.485	0.583	0.634	2del 4745	A02	0.035	0.223	0.653	0.407	0.825		0.971429	1.26009	0.742726	1.43243	0.768485
WT4745	A03	0.036	0.351	0.53	0.593	0.665	2del 4745	A03	0.036	0.404	0.621	0.5	0.773		1	0.868812	0.853462	1.186	0.860285
WT4745	A04	0.037	0.379	0.616	0.647	0.677	2del 4745	A04	0.036	0.338	0.612	0.521	0.634		1.02778	1.1213	1.00654	1.24184	1.06782
WT4745	A05	0.035	0.213	0.404	0.549	0.568	2del 4745	A05	0.036	0.254	0.485	0.508	0.395		0.972222	0.838583	0.83299	1.08071	1.43797
WT4745	A06	0.036	0.037	0.04	0.04	0.043	2del 4745	A06	0.037	0.038	0.038	0.038	0.042		0.972973	0.973684	1.05263	1.05263	1.02381
WT4745	A07	0.034	0.344	0.556	0.643	0.716	2del 4745	A07	0.035	0.384	0.62	0.486	0.839		0.971429	0.895833	0.896774	1.32305	0.853397
WT4745	A08	0.035	0.3	0.6	0.655	0.7	2del 4745	A08	0.037	0.325	0.623	0.558	0.786		0.945946	0.923077	0.963082	1.17384	0.890585
WT4745	A09	0.034	0.352	0.605	0.655	0.707	2del 4745	A09	0.036	0.397	0.628	0.558	0.797		0.944444	0.88665	0.963376	1.17384	0.887077
WT4745	A10	0.035	0.322	0.556	0.61	0.674	2del 4745	A10	0.036	0.308	0.625	0.564	0.816		0.972222	1.04545	0.8896	1.08156	0.82598
WT4745	A11	0.035	0.289	0.537	0.597	0.675	2del 4745	A11	0.039	0.334	0.605	0.535	0.861		0.897436	0.865269	0.887603	1.11589	0.783972
WT4745	A12 (DMSO)	0.036	0.4	0.643	0.711	0.809	2del 4745	A12 (DMSO)	0.037	0.383	0.68	0.511	0.892		0.972973	1.04439	0.945588	1.39139	0.906951
WT4745	B01 (Blank)	0.036	0.039	0.037	0.035	0.035	2del 4745	B01 (Blank)	0.036	0.035	0.034	0.033	0.035		1	1.11429	1.08824	1.06061	1
WT4745	B02	0.037	0.04	0.037	0.038	0.039	2del 4745	B02	0.037	0.038	0.041	0.038	0.041		1	1.05263	0.902439	1	0.95122
WT4745	B03	0.036	0.054	0.1	0.134	0.117	2del 4745	B03	0.037	0.051	0.127	0.184	0.17		0.972973	1.05882	0.787402	0.728261	0.688235
WT4745	B04	0.034	0.298	0.527	0.584	0.633	2del 4745	B04	0.036	0.358	0.59	0.543	0.451		0.944444	0.832402	0.89322	1.07551	1.40355
WT4745	B05	0.035	0.035	0.036	0.035	0.035	2del 4745	B05	0.035	0.036	0.037	0.035	0.036		1	0.972222	0.972973	1	0.972222
WT4745	B06	0.035	0.34	0.551	0.586	0.631	2del 4745	B06	0.037	0.386	0.637	0.611	0.752		0.945946	0.880829	0.864992	0.959083	0.839096
WT4745	B07	0.033	0.302	0.534	0.564	0.602	2del 4745	B07	0.036	0.382	0.599	0.572	0.57		0.916667	0.790576	0.891486	0.986014	1.05614
WT4745	B08	0.035	0.315	0.561	0.587	0.623	2del 4745	B08	0.036	0.344	0.582	0.613	0.567		0.972222	0.915698	0.963918	0.957586	1.09877
WT4745	B09	0.036	0.186	0.545	0.594	0.613	2del 4745	B09	0.036	0.224	0.59	0.596	0.543		1	0.830357	0.923729	0.996644	1.12891
WT4745	B10	0.033	0.33	0.555	0.592	0.638	2del 4745	B10	0.035	0.384	0.581	0.641	0.658		0.942857	0.859375	0.95525	0.923557	0.969605
WT4745	B11	0.035	0.333	0.557	0.595	0.633	2del 4745	B11	0.036	0.372	0.59	0.58	0.63		0.972222	0.895161	0.944068	1.02586	1.00476
WT4745	B12 (DMSO)	0.033	0.332	0.598	0.657	0.742	2del 4745	B12 (DMSO)	0.035	0.373	0.641	0.655	0.726		0.942857	0.89008	0.932917	1.00305	1.02204
WT4745	C01 (Blank)	0.033	0.039	0.034	0.033	0.032	2del 4745	C01 (Blank)	0.033	0.036	0.035	0.031	0.032		1	1.08333	0.971429	1.06452	1
WT4745	C02	0.033	0.283	0.528	0.576	0.613	2del 4745	C02	0.035	0.396	0.657	0.483	0.559		0.942857	0.714646	0.803653	1.19255	1.0966
WT4745	C03	0.033	0.311	0.521	0.552	0.57	2del 4745	C03	0.035	0.388	0.589	0.594	0.57		0.942857	0.801546	0.88455	0.929293	1
WT4745	C04	0.035	0.362	0.55	0.58	0.61	2del 4745	C04	0.036	0.384	0.563	0.56	0.543		0.972222	0.942708	0.976909	1.03571	1.12339
WT4745	C05	0.035	0.277	0.531	0.61	0.653	2del 4745	C05	0.035	0.271	0.539	0.565	0.495		1	1.02214	0.985158	1.07965	1.31919
WT4745	C06	0.032	0.366	0.552	0.594	0.629	2del 4745	C06	0.034	0.374	0.584	0.547	0.687		0.941176	0.97861	0.945205	1.08592	0.915575
WT4745	C07	0.035	0.346	0.539	0.565	0.593	2del 4745	C07	0.035	0.393	0.618	0.572	0.72		1	0.880407	0.872168	0.987762	0.823611
WT4745	C08	0.035	0.324	0.577	0.596	0.623	2del 4745	C08	0.035	0.336	0.57	0.609	0.621		1	0.964286	1.01228	0.978654	1.00322
WT4745	C09	0.034	0.352	0.554	0.589	0.624	2del 4745	C09	0.034	0.398	0.576	0.621	0.641		1	0.884422	0.961806	0.94847	0.973479
WT4745	C10	0.034	0.251	0.567	0.61	0.64	2del 4745	C10	0.034	0.264	0.594	0.606	0.52		1	0.950758	0.954545	1.0066	1.23077
WT4745	C11	0.034	0.323	0.559	0.59	0.627	2del 4745	C11	0.034	0.349	0.62	0.621	0.641		1	0.925501	0.901613	0.950081	0.978159
WT4745	C12 (DMSO)	0.033	0.347	0.588	0.626	0.678	2del 4745	C12 (DMSO)	0.034	0.336	0.615	0.654	0.799		0.970588	1.03274	0.956098	0.957187	0.848561
WT4745	D01 (Blank)	0.036	0.042	0.037	0.036	0.036	2del 4745	D01 (Blank)	0.036	0.04	0.036	0.034	0.035		1	1.05	1.02778	1.05882	1.02857
WT4745	D02	0.04	0.138	0.484	0.625	0.638	2del 4745	D02	0.041	0.329	0.652	0.473	0.249		0.97561	0.419453	0.742331	1.32135	2.56225
WT4745	D03	0.037	0.284	0.536	0.62	0.582	2del 4745	D03	0.036	0.327	0.562	0.535	0.308		1.02778	0.868502	0.953737	1.15888	1.88961
WT4745	D04	0.038	0.238	0.598	0.627	0.633	2del 4745	D04	0.038	0.277	0.571	0.576	0.522		1	0.859206	1.04729	1.08854	1.21264
WT4745	D05	0.035	0.189	0.559	0.631	0.665	2del 4745	D05	0.037	0.053	0.295	0.533	0.471		0.945946	3.56604	1.89492	1.18386	1.41189
WT4745	D06	0.036	0.407	0.589	0.627	0.652	2del 4745	D06	0.036	0.327	0.605	0.492	0.495		1	1.24465	0.973554	1.27439	1.31717
WT4745	D07	0.035	0.356	0.555	0.582	0.605	2del 4745	D07	0.035	0.463	0.666	0.486	0.661		1	0.768898	0.833333	1.19753	0.91528
WT4745	D08	0.046	0.042	0.043	0.044	0.045	2del 4745	D08	0.053	0.046	0.048	0.048	0.047		0.867925	0.913043	0.895833	0.916667	0.957447
WT4745	D09	0.035	0.262	0.513	0.538	0.566	2del 4745	D09	0.036	0.34	0.555	0.596	0.612		0.972222	0.770588	0.924324	0.902685	0.924837
WT4745	D10	0.034	0.311	0.541	0.563	0.592	2del 4745	D10	0.037	0.394	0.557	0.596	0.617		0.918919	0.78934	0.971275	0.944631	0.959481
WT4745	D11	0.034	0.275	0.557	0.585	0.615	2del 4745	D11	0.037	0.42	0.583	0.64	0.66		0.918919	0.654762	0.955403	0.914062	0.931818
WT4745	D12 (DMSO)	0.033	0.31	0.588	0.638	0.691	2del 4745	D12 (DMSO)	0.036	0.401	0.614	0.648	0.729		0.916667	0.773067	0.957655	0.984568	0.947874
WT4745	E01 (Blank)	0.033	0.038	0.035	0.033	0.033	2del 4745	E01 (Blank)	0.034	0.036	0.033	0.032	0.031		0.970588	1.05556	1.06061	1.03125	1.06452
WT4745	E02	0.036	0.253	0.305	0.25	0.159	2del 4745	E02	0.037	0.323	0.306	0.244	0.085		0.972973	0.783282	0.996732	1.02459	1.87059
WT4745	E03	0.036	0.301	0.582	0.584	0.448	2del 4745	E03	0.036	0.315	0.586	0.473	0.216		1	0.955556	0.993174	1.23467	2.07407
WT4745	E04	0.037	0.043	0.052	0.057	0.052	2del 4745	E04	0.037	0.062	0.258	0.428	0.178		1	0.693548	0.20155	0.133178	0.292135
WT4745	E05	0.035	0.282	0.554	0.57	0.58	2del 4745	E05	0.037	0.295	0.571	0.554	0.478		0.945946	0.955932	0.970228	1.02888	1.21339
WT4745	E06	0.033	0.388	0.624	0.652	0.671	2del 4745	E06	0.033	0.291	0.645	0.251	0.3		1	1.33333	0.967442	2.59761	2.23667
WT4745	E07	0.035	0.048	0.079	0.131	0.135	2del 4745	E07	0.035	0.066	0.12	0.148	0.083		1	0.727273	0.658333	0.885135	1.62651
WT4745	E08	0.035	0.253	0.535	0.565	0.588	2del 4745	E08	0.034	0.371	0.588	0.602	0.594		1.02941	0.681941	0.909864	0.938538	0.989899
WT4745	E09	0.033	0.317	0.548	0.571	0.601	2del 4745	E09	0.033	0.367	0.572	0.618	0.652		1	0.86376	0.958042	0.923948	0.921779
WT4745	E10	0.033	0.302	0.526	0.548	0.573	2del 4745	E10	0.035	0.377	0.543	0.588	0.606		0.942857	0.801061	0.968692	0.931973	0.945545
WT4745	E11	0.034	0.305	0.547	0.576	0.601	2del 4745	E11	0.036	0.398	0.562	0.6	0.609		0.944444	0.766332	0.97331	0.96	0.986864
WT4745	E12 (DMSO)	0.033	0.329	0.587	0.629	0.673	2del 4745	E12 (DMSO)	0.035	0.41	0.621	0.661	0.72		0.942857	0.802439	0.94525	0.951589	0.934722
WT4745	F01 (Blank)	0.036	0.041	0.037	0.036	0.035	2del 4745	F01 (Blank)	0.037	0.04	0.04	0.033	0.034		0.972973	1.025	0.925	1.09091	1.02941
WT4745	F02	0.037	0.34	0.572	0.568	0.548	2del 4745	F02	0.037	0.454	0.61	0.272	0.136		1	0.748899	0.937705	2.08824	4.02941
WT4745	F03	0.035	0.206	0.658	0.811	0.808	2del 4745	F03	0.037	0.367	0.598	0.45	0.364		0.945946	0.561308	1.10033	1.80222	2.21978
WT4745	F04	0.035	0.239	0.545	0.59	0.594	2del 4745	F04	0.036	0.302	0.595	0.516	0.401		0.972222	0.791391	0.915966	1.14341	1.4813
WT4745	F05	0.036	0.205	0.57	0.625	0.637	2del 4745	F05	0.036	0.205	0.556	0.461	0.289		1	1	1.02518	1.35575	2.20415
WT4745	F06	0.036	0.344	0.596	0.61	0.624	2del 4745	F06	0.035	0.278	0.58	0.161	0.25		1.02857	1.23741	1.02759	3.78882	2.496
WT4745	F07	0.036	0.226	0.49	0.598	0.628	2del 4745	F07	0.033	0.055	0.145	0.179	0.158		1.09091	4.10909	3.37931	3.34078	3.97468
WT4745	F08	0.033	0.295	0.558	0.574	0.59	2del 4745	F08	0.035	0.338	0.585	0.563	0.559		0.942857	0.872781	0.953846	1.01954	1.05546
WT4745	F09	0.034	0.14	0.507	0.611	0.626	2del 4745	F09	0.035	0.199	0.592	0.542	0.47		0.971429	0.703518	0.856419	1.12731	1.33191
WT4745	F10	0.034	0.336	0.557	0.57	0.589	2del 4745	F10	0.036	0.423	0.583	0.577	0.59		0.944444	0.794326	0.955403	0.987868	0.998305
WT4745	F11	0.035	0.323	0.547	0.573	0.598	2del 4745	F11	0.037	0.404	0.565	0.573	0.579		0.945946	0.799505	0.968142	1	1.03282
WT4745	F12 (DMSO)	0.034	0.364	0.631	0.667	0.703	2del 4745	F12 (DMSO)	0.036	0.412	0.624	0.611	0.659		0.944444	0.883495	1.01122	1.09165	1.06677
WT4745	G01 (Blank)	0.034	0.04	0.039	0.033	0.034	2del 4745	G01 (Blank)	0.034	0.038	0.034	0.033	0.032		1	1.05263	1.14706	1	1.0625
WT4745	G02	0.037	0.253	0.557	0.593	0.607	2del 4745	G02	0.036	0.333	0.609	0.24	0.116		1.02778	0.75976	0.914614	2.47083	5.23276
WT4745	G03	0.033	0.341	0.589	0.607	0.601	2del 4745	G03	0.033	0.313	0.54	0.326	0.211		1	1.08946	1.09074	1.86196	2.84834
WT4745	G04	0.034	0.376	0.557	0.595	0.616	2del 4745	G04	0.034	0.332	0.554	0.459	0.365		1	1.13253	1.00542	1.2963	1.68767
WT4745	G05	0.036	0.107	0.362	0.577	0.605	2del 4745	G05	0.036	0.149	0.502	0.396	0.237		1	0.718121	0.721116	1.45707	2.55274
WT4745	G06	0.036	0.204	0.485	0.604	0.627	2del 4745	G06	0.035	0.101	0.212	0.187	0.222		1.02857	2.0198	2.28774	3.22995	2.82432
WT4745	G07	0.034	0.083	0.304	0.602	0.62	2del 4745	G07	0.033	0.052	0.194	0.182	0.174		1.0303	1.59615	1.56701	3.30769	3.56322
WT4745	G08	0.045	0.31	0.57	0.588	0.61	2del 4745	G08	0.042	0.344	0.578	0.508	0.451		1.07143	0.901163	0.986159	1.15748	1.35255
WT4745	G09	0.035	0.136	0.475	0.657	0.673	2del 4745	G09	0.035	0.148	0.585	0.445	0.394		1	0.918919	0.811966	1.4764	1.70812
WT4745	G10	0.033	0.338	0.598	0.636	0.671	2del 4745	G10	0.035	0.414	0.579	0.537	0.549		0.942857	0.816425	1.03282	1.18436	1.22222
WT4745	G11	0.034	0.362	0.607	0.64	0.663	2del 4745	G11	0.036	0.412	0.579	0.473	0.463		0.944444	0.878641	1.04836	1.35307	1.43197
WT4745	G12 (DMSO)	0.035	0.381	0.665	0.706	0.719	2del 4745	G12 (DMSO)	0.036	0.463	0.678	0.439	0.531		0.972222	0.822894	0.980826	1.6082	1.35405
WT4745	H01 (Blank)	0.036	0.037	0.036	0.036	0.035	2del 4745	H01 (Blank)	0.033	0.032	0.033	0.033	0.041		1.09091	1.15625	1.09091	1.09091	0.853659
WT4745	H02	0.037	0.428	0.533	0.473	0.403	2del 4745	H02	0.036	0.416	0.552	0.301	0.151		1.02778	1.02885	0.96558	1.57143	2.66887
WT4745	H03	0.036	0.347	0.543	0.562	0.522	2del 4745	H03	0.036	0.339	0.563	0.19	0.098		1	1.0236	0.964476	2.95789	5.32653
WT4745	H04	0.036	0.339	0.557	0.591	0.591	2del 4745	H04	0.037	0.375	0.621	0.301	0.253		0.972973	0.904	0.89694	1.96346	2.33597
WT4745	H05	0.036	0.34	0.557	0.581	0.603	2del 4745	H05	0.036	0.392	0.605	0.404	0.366		1	0.867347	0.920661	1.43812	1.64754
WT4745	H06	0.037	0.25	0.526	0.607	0.639	2del 4745	H06	0.037	0.311	0.603	0.131	0.107		1	0.803859	0.872305	4.63359	5.97196
WT4745	H07	0.035	0.036	0.037	0.037	0.038	2del 4745	H07	0.035	0.037	0.04	0.038	0.038		1	0.972973	0.925	0.973684	1
WT4745	H08	0.036	0.171	0.425	0.563	0.588	2del 4745	H08	0.037	0.055	0.069	0.138	0.099		0.972973	3.10909	6.15942	4.07971	5.93939
WT4745	H09	0.034	0.349	0.6	0.623	0.648	2del 4745	H09	0.037	0.31	0.322	0.209	0.223		0.918919	1.12581	1.86335	2.98086	2.90583
WT4745	H10	0.039	0.134	0.397	0.385	0.285	2del 4745	H10	0.039	0.369	0.657	0.344	0.261		1	0.363144	0.604262	1.11919	1.09195
WT4745	H11	0.035	0.316	0.619	0.651	0.661	2del 4745	H11	0.038	0.423	0.617	0.417	0.35		0.921053	0.747045	1.00324	1.56115	1.88857
WT4745	H12 (DMSO)	0.033	0.421	0.364	0.247	0.283	2del 4745	H12 (DMSO)	0.035	0.513	0.749	0.218	0.184		0.942857	0.820663	0.485981	1.13303	1.53804

## Sheet: 4745-II
Plate	Well	T=0	T=16	T=24	T=40	T=48		Well	T=0	T=16	T=24	T=40	T=48	WT/2Δ	T=0	T=16	T=24	T=40	T=48
WT 4745	A02	0.04	0.163	0.483	0.575	0.487	2del 4745	A02	0.041	0.22	0.55	0.619	0.621		0.97561	0.740909	0.878182	0.928918	0.784219
WT 4745	A03	0.039	0.229	0.499	0.597	0.563	2del 4745	A03	0.038	0.231	0.517	0.568	0.594		1.02632	0.991342	0.965184	1.05106	0.947811
WT 4745	A04	0.042	0.234	0.548	0.63	0.571	2del 4745	A04	0.042	0.245	0.534	0.595	0.595		1	0.955102	1.02622	1.05882	0.959664
WT 4745	A05	0.039	0.175	0.412	0.582	0.515	2del 4745	A05	0.04	0.184	0.463	0.587	0.588		0.975	0.951087	0.889849	0.991482	0.87585
WT 4745	A06	0.039	0.042	0.043	0.048	0.087	2del 4745	A06	0.04	0.042	0.042	0.071	0.19		0.975	1	1.02381	0.676056	0.457895
WT 4745	A07	0.039	0.214	0.491	0.59	0.631	2del 4745	A07	0.04	0.276	0.553	0.603	0.64		0.975	0.775362	0.887884	0.978441	0.985938
WT 4745	A08	0.04	0.198	0.513	0.61	0.668	2del 4745	A08	0.041	0.279	0.588	0.645	0.681		0.97561	0.709677	0.872449	0.945736	0.98091
WT 4745	A09	0.039	0.237	0.542	0.626	0.696	2del 4745	A09	0.04	0.284	0.569	0.623	0.652		0.975	0.834507	0.952548	1.00482	1.06748
WT 4745	A10	0.039	0.243	0.436	0.607	0.703	2del 4745	A10	0.04	0.258	0.55	0.617	0.664		0.975	0.94186	0.792727	0.983793	1.05873
WT 4745	A11	0.044	0.234	0.518	0.63	0.657	2del 4745	A11	0.043	0.281	0.56	0.631	0.687		1.02326	0.83274	0.925	0.998415	0.956332
WT 4745	A12 (DMSO)	0.04	0.238	0.49	0.613	0.733	2del 4745	A12 (DMSO)	0.041	0.289	0.557	0.683	0.728		0.97561	0.823529	0.879713	0.897511	1.00687
WT 4745	B02	0.041	0.041	0.042	0.043	0.043	2del 4745	B02	0.039	0.041	0.043	0.044	0.048		1.05128	1	0.976744	0.977273	0.895833
WT 4745	B03	0.04	0.088	0.196	0.361	0.411	2del 4745	B03	0.042	0.092	0.194	0.302	0.319		0.952381	0.956522	1.01031	1.19536	1.2884
WT 4745	B04	0.039	0.212	0.467	0.56	0.584	2del 4745	B04	0.038	0.279	0.55	0.579	0.59		1.02632	0.759857	0.849091	0.967185	0.989831
WT 4745	B05	0.039	0.04	0.041	0.041	0.04	2del 4745	B05	0.038	0.039	0.041	0.041	0.041		1.02632	1.02564	1	1	0.97561
WT 4745	B06	0.039	0.204	0.498	0.562	0.616	2del 4745	B06	0.04	0.276	0.551	0.587	0.61		0.975	0.73913	0.903811	0.957411	1.00984
WT 4745	B07	0.038	0.194	0.48	0.553	0.567	2del 4745	B07	0.037	0.224	0.504	0.563	0.599		1.02703	0.866071	0.952381	0.982238	0.946578
WT 4745	B08	0.037	0.177	0.457	0.536	0.594	2del 4745	B08	0.037	0.239	0.517	0.56	0.599		1	0.740586	0.883946	0.957143	0.991653
WT 4745	B09	0.038	0.139	0.331	0.511	0.578	2del 4745	B09	0.039	0.183	0.502	0.564	0.567		0.974359	0.759563	0.659363	0.906028	1.0194
WT 4745	B10	0.037	0.214	0.418	0.545	0.643	2del 4745	B10	0.037	0.261	0.481	0.547	0.611		1	0.819923	0.869023	0.996344	1.05237
WT 4745	B11	0.039	0.224	0.491	0.566	0.628	2del 4745	B11	0.037	0.24	0.499	0.581	0.633		1.05405	0.933333	0.983968	0.974182	0.992101
WT 4745	B12 (DMSO)	0.039	0.232	0.448	0.624	0.666	2del 4745	B12 (DMSO)	0.039	0.256	0.529	0.593	0.668		1	0.90625	0.846881	1.05228	0.997006
WT 4745	C02	0.036	0.323	0.477	0.383	0.389	2del 4745	C02	0.036	0.247	0.531	0.524	0.502		1	1.30769	0.898305	0.730916	0.7749
WT 4745	C03	0.035	0.234	0.476	0.221	0.45	2del 4745	C03	0.037	0.261	0.54	0.576	0.599		0.945946	0.896552	0.881481	0.383681	0.751252
WT 4745	C04	0.036	0.277	0.299	0.079	0.395	2del 4745	C04	0.037	0.298	0.545	0.526	0.49		0.972973	0.92953	0.548624	0.15019	0.806122
WT 4745	C05	0.038	0.229	0.506	0.582	0.618	2del 4745	C05	0.037	0.253	0.54	0.587	0.602		1.02703	0.905138	0.937037	0.991482	1.02658
WT 4745	C06	0.039	0.215	0.494	0.56	0.611	2del 4745	C06	0.037	0.272	0.569	0.613	0.64		1.05405	0.790441	0.86819	0.91354	0.954687
WT 4745	C07	0.038	0.224	0.504	0.558	0.598	2del 4745	C07	0.037	0.268	0.582	0.62	0.643		1.02703	0.835821	0.865979	0.9	0.930016
WT 4745	C08	0.037	0.207	0.431	0.534	0.58	2del 4745	C08	0.036	0.292	0.601	0.676	0.691		1.02778	0.708904	0.717138	0.789941	0.839363
WT 4745	C09	0.037	0.218	0.421	0.515	0.599	2del 4745	C09	0.036	0.281	0.582	0.632	0.671		1.02778	0.775801	0.723368	0.814873	0.892697
WT 4745	C10	0.038	0.217	0.443	0.544	0.588	2del 4745	C10	0.037	0.295	0.592	0.633	0.632		1.02703	0.735593	0.748311	0.8594	0.93038
WT 4745	C11	0.039	0.23	0.52	0.593	0.633	2del 4745	C11	0.038	0.286	0.592	0.65	0.69		1.02632	0.804196	0.878378	0.912308	0.917391
WT 4745	C12 (DMSO)	0.038	0.205	0.448	0.544	0.662	2del 4745	C12 (DMSO)	0.038	0.265	0.455	0.591	0.717		1	0.773585	0.984615	0.920474	0.923291
WT 4745	D02	0.041	0.205	0.519	0.564	0.53	2del 4745	D02	0.045	0.197	0.505	0.574	0.584		0.911111	1.04061	1.02772	0.982578	0.907534
WT 4745	D03	0.039	0.229	0.482	0.541	0.514	2del 4745	D03	0.039	0.249	0.485	0.526	0.51		1	0.919679	0.993814	1.02852	1.00784
WT 4745	D04	0.04	0.225	0.486	0.529	0.538	2del 4745	D04	0.04	0.254	0.521	0.546	0.546		1	0.885827	0.932821	0.968864	0.985348
WT 4745	D05	0.038	0.082	0.325	0.531	0.568	2del 4745	D05	0.038	0.079	0.336	0.55	0.569		1	1.03797	0.967262	0.965455	0.998243
WT 4745	D06	0.04	0.218	0.497	0.552	0.583	2del 4745	D06	0.041	0.265	0.526	0.562	0.581		0.97561	0.822642	0.944867	0.982206	1.00344
WT 4745	D07	0.039	0.271	0.546	0.596	0.629	2del 4745	D07	0.038	0.32	0.586	0.611	0.632		1.02632	0.846875	0.931741	0.97545	0.995253
WT 4745	D08	0.043	0.041	0.044	0.046	0.048	2del 4745	D08	0.054	0.047	0.049	0.051	0.053		0.796296	0.87234	0.897959	0.901961	0.90566
WT 4745	D09	0.04	0.223	0.514	0.581	0.611	2del 4745	D09	0.039	0.259	0.533	0.571	0.594		1.02564	0.861004	0.964353	1.01751	1.02862
WT 4745	D10	0.039	0.219	0.507	0.57	0.61	2del 4745	D10	0.039	0.262	0.533	0.57	0.6		1	0.835878	0.95122	1	1.01667
WT 4745	D11	0.039	0.226	0.536	0.6	0.625	2del 4745	D11	0.038	0.265	0.504	0.554	0.605		1.02632	0.85283	1.06349	1.08303	1.03306
WT 4745	D12 (DMSO)	0.038	0.226	0.578	0.672	0.583	2del 4745	D12 (DMSO)	0.039	0.291	0.5	0.56	0.631		0.974359	0.776632	1.156	1.2	0.92393
WT 4745	E02	0.039	0.194	0.279	0.245	0.148	2del 4745	E02	0.039	0.237	0.42	0.482	0.406		1	0.818565	0.664286	0.508299	0.364532
WT 4745	E03	0.04	0.215	0.481	0.554	0.441	2del 4745	E03	0.04	0.239	0.489	0.551	0.532		1	0.899582	0.98364	1.00544	0.828947
WT 4745	E04	0.04	0.056	0.082	0.138	0.124	2del 4745	E04	0.042	0.07	0.2	0.466	0.467		0.952381	0.8	0.41	0.296137	0.265525
WT 4745	E05	0.04	0.2	0.456	0.525	0.527	2del 4745	E05	0.039	0.228	0.497	0.544	0.555		1.02564	0.877193	0.917505	0.965074	0.94955
WT 4745	E06	0.037	0.168	0.455	0.568	0.593	2del 4745	E06	0.037	0.202	0.496	0.553	0.577		1	0.831683	0.917339	1.02712	1.02773
WT 4745	E07	0.039	0.06	0.128	0.297	0.363	2del 4745	E07	0.039	0.066	0.19	0.476	0.515		1	0.909091	0.673684	0.62395	0.704854
WT 4745	E08	0.036	0.22	0.509	0.582	0.612	2del 4745	E08	0.037	0.294	0.566	0.592	0.625		0.972973	0.748299	0.899293	0.983108	0.9792
WT 4745	E09	0.037	0.233	0.537	0.608	0.646	2del 4745	E09	0.036	0.268	0.55	0.595	0.627		1.02778	0.869403	0.976364	1.02185	1.0303
WT 4745	E10	0.036	0.242	0.52	0.586	0.615	2del 4745	E10	0.037	0.286	0.55	0.583	0.613		0.972973	0.846154	0.945455	1.00515	1.00326
WT 4745	E11	0.038	0.226	0.505	0.586	0.61	2del 4745	E11	0.037	0.276	0.544	0.584	0.618		1.02703	0.818841	0.928309	1.00342	0.987055
WT 4745	E12 (DMSO)	0.037	0.266	0.602	0.587	0.352	2del 4745	E12 (DMSO)	0.038	0.264	0.44	0.531	0.602		0.973684	1.00758	1.36818	1.10546	0.584718
WT 4745	F02	0.041	0.227	0.474	0.51	0.46	2del 4745	F02	0.041	0.276	0.509	0.511	0.456		1	0.822464	0.931238	0.998043	1.00877
WT 4745	F03	0.038	0.167	0.512	0.673	0.707	2del 4745	F03	0.039	0.223	0.55	0.628	0.641		0.974359	0.748879	0.930909	1.07166	1.10296
WT 4745	F04	0.038	0.198	0.445	0.542	0.55	2del 4745	F04	0.039	0.236	0.503	0.564	0.585		0.974359	0.838983	0.884692	0.960993	0.940171
WT 4745	F05	0.039	0.166	0.462	0.525	0.524	2del 4745	F05	0.04	0.201	0.504	0.558	0.564		0.975	0.825871	0.916667	0.94086	0.929078
WT 4745	F06	0.038	0.206	0.482	0.553	0.589	2del 4745	F06	0.038	0.29	0.556	0.588	0.598		1	0.710345	0.866906	0.940476	0.98495
WT 4745	F07	0.039	0.207	0.394	0.465	0.466	2del 4745	F07	0.039	0.234	0.514	0.594	0.61		1	0.884615	0.766537	0.782828	0.763934
WT 4745	F08	0.04	0.24	0.527	0.577	0.591	2del 4745	F08	0.039	0.299	0.561	0.593	0.613		1.02564	0.802676	0.939394	0.973019	0.964111
WT 4745	F09	0.039	0.142	0.434	0.523	0.51	2del 4745	F09	0.038	0.164	0.474	0.563	0.574		1.02632	0.865854	0.915612	0.928952	0.888502
WT 4745	F10	0.04	0.274	0.538	0.57	0.557	2del 4745	F10	0.039	0.28	0.544	0.581	0.604		1.02564	0.978571	0.988971	0.981067	0.922185
WT 4745	F11	0.039	0.235	0.521	0.581	0.591	2del 4745	F11	0.038	0.267	0.528	0.569	0.607		1.02632	0.88015	0.986742	1.02109	0.973641
WT 4745	F12 (DMSO)	0.039	0.285	0.457	0.273	0.236	2del 4745	F12 (DMSO)	0.039	0.292	0.445	0.521	0.592		1	0.976027	1.02697	0.523992	0.398649
WT 4745	G02	0.04	0.209	0.493	0.56	0.565	2del 4745	G02	0.041	0.234	0.508	0.56	0.566		0.97561	0.893162	0.970472	1	0.998233
WT 4745	G03	0.037	0.241	0.49	0.48	0.395	2del 4745	G03	0.037	0.256	0.508	0.52	0.445		1	0.941406	0.964567	0.923077	0.88764
WT 4745	G04	0.038	0.234	0.493	0.544	0.542	2del 4745	G04	0.039	0.269	0.516	0.548	0.554		0.974359	0.869888	0.955426	0.992701	0.978339
WT 4745	G05	0.038	0.168	0.458	0.557	0.583	2del 4745	G05	0.038	0.188	0.495	0.594	0.609		1	0.893617	0.925253	0.93771	0.957307
WT 4745	G06	0.038	0.198	0.464	0.573	0.593	2del 4745	G06	0.038	0.19	0.45	0.535	0.559		1	1.04211	1.03111	1.07103	1.06082
WT 4745	G07	0.039	0.12	0.338	0.506	0.539	2del 4745	G07	0.039	0.138	0.413	0.56	0.581		1	0.869565	0.818402	0.903571	0.927711
WT 4745	G08	0.042	0.221	0.477	0.539	0.509	2del 4745	G08	0.043	0.277	0.543	0.587	0.582		0.976744	0.797834	0.878453	0.918228	0.87457
WT 4745	G09	0.037	0.105	0.362	0.521	0.508	2del 4745	G09	0.038	0.133	0.454	0.597	0.613		0.973684	0.789474	0.797357	0.872697	0.828711
WT 4745	G10	0.037	0.257	0.556	0.609	0.576	2del 4745	G10	0.037	0.284	0.552	0.597	0.629		1	0.90493	1.00725	1.0201	0.915739
WT 4745	G11	0.037	0.235	0.516	0.562	0.496	2del 4745	G11	0.038	0.284	0.548	0.591	0.62		0.973684	0.827465	0.941606	0.950931	0.8
WT 4745	G12 (DMSO)	0.039	0.146	0.137	0.085	0.201	2del 4745	G12 (DMSO)	0.04	0.311	0.475	0.574	0.629		0.975	0.469453	0.288421	0.148084	0.319555
WT 4745	H02	0.04	0.286	0.435	0.321	0.19	2del 4745	H02	0.04	0.226	0.223	0.166	0.102		1	1.26549	1.95067	1.93373	1.86275
WT 4745	H03	0.043	0.041	0.039	0.037	0.037	2del 4745	H03	0.043	0.04	0.04	0.038	0.038		1	1.025	0.975	0.973684	0.973684
WT 4745	H04	0.041	0.254	0.476	0.467	0.422	2del 4745	H04	0.04	0.304	0.572	0.6	0.601		1.025	0.835526	0.832168	0.778333	0.702163
WT 4745	H05	0.04	0.274	0.555	0.569	0.525	2del 4745	H05	0.04	0.269	0.525	0.557	0.561		1	1.01859	1.05714	1.02154	0.935829
WT 4745	H06	0.041	0.178	0.384	0.344	0.214	2del 4745	H06	0.041	0.224	0.528	0.582	0.522		1	0.794643	0.727273	0.591065	0.409962
WT 4745	H07	0.041	0.042	0.044	0.049	0.043	2del 4745	H07	0.041	0.041	0.045	0.043	0.042		1	1.02439	0.977778	1.13953	1.02381
WT 4745	H08	0.04	0.178	0.384	0.336	0.219	2del 4745	H08	0.04	0.208	0.49	0.553	0.464		1	0.855769	0.783673	0.607595	0.471983
WT 4745	H09	0.04	0.251	0.546	0.571	0.531	2del 4745	H09	0.039	0.278	0.562	0.61	0.626		1.02564	0.902878	0.97153	0.936066	0.848243
WT 4745	H10	0.042	0.168	0.278	0.19	0.116	2del 4745	H10	0.043	0.24	0.526	0.525	0.416		0.976744	0.7	0.528517	0.361905	0.278846
WT 4745	H11	0.039	0.261	0.552	0.523	0.37	2del 4745	H11	0.039	0.272	0.562	0.617	0.614		1	0.959559	0.982206	0.84765	0.602606
WT 4745	H12 (DMSO)	0.038	0.092	0.16	0.3	0.291	2del 4745	H12 (DMSO)	0.039	0.317	0.5	0.6	0.628		0.974359	0.290221	0.32	0.5	0.463376

## Sheet: 4746
Plate 4746	Well	T=0	T=16	T=24	T=40	T=48		Well	T=0	T=16	T=24	T=40	T=48	WT/2Δ	T=0	T=16	T=24	T=40	T=48
WT 4746	A01 (Blank)	0.034	0.037	0.045	0.043	0.034	2del 4746	A01 (Blank)	0.035	0.036	0.041	0.035	0.186		0.971429	1.02778	1.09756	1.22857	0.182796
WT 4746	A02	0.035	0.296	0.458	0.509	0.58	2del 4746	A02	0.036	0.405	0.911	0.762	0.726		0.972222	0.730864	0.502744	0.667979	0.798898
WT 4746	A03	0.05	0.399	0.563	0.596	0.63	2del 4746	A03	0.052	0.41	0.602	0.631	0.615		0.961538	0.973171	0.935216	0.944532	1.02439
WT 4746	A04	0.037	0.406	0.627	0.639	0.661	2del 4746	A04	0.039	0.392	0.623	0.648	0.659		0.948718	1.03571	1.00642	0.986111	1.00303
WT 4746	A05	0.036	0.396	0.561	0.584	0.615	2del 4746	A05	0.037	0.407	0.585	0.619	0.642		0.972973	0.972973	0.958974	0.943457	0.957944
WT 4746	A06	0.037	0.384	0.61	0.62	0.651	2del 4746	A06	0.038	0.384	0.605	0.618	0.607		0.973684	1	1.00826	1.00324	1.07249
WT 4746	A07	0.035	0.052	0.062	0.072	0.075	2del 4746	A07	0.038	0.043	0.051	0.055	0.045		0.921053	1.2093	1.21569	1.30909	1.66667
WT 4746	A08	0.036	0.362	0.531	0.558	0.605	2del 4746	A08	0.038	0.409	0.598	0.628	0.68		0.947368	0.885086	0.88796	0.888535	0.889706
WT 4746	A09	0.034	0.308	0.54	0.567	0.601	2del 4746	A09	0.039	0.371	0.59	0.615	0.634		0.871795	0.830189	0.915254	0.921951	0.94795
WT 4746	A10	0.037	0.039	0.08	0.556	0.591	2del 4746	A10	0.039	0.041	0.046	0.396	0.586		0.948718	0.95122	1.73913	1.40404	1.00853
WT 4746	A11	0.038	0.317	0.597	0.602	0.628	2del 4746	A11	0.038	0.361	0.684	0.718	0.737		1	0.878116	0.872807	0.83844	0.852103
WT 4746	A12 (DMSO)	0.035	0.415	0.612	0.648	0.719	2del 4746	A12 (DMSO)	0.037	0.463	0.698	0.744	0.847		0.945946	0.896328	0.876791	0.870968	0.848878
WT 4746	B01 (Blank)	0.036	0.038	0.04	0.037	0.037	2del 4746	B01 (Blank)	0.037	0.039	0.04	0.035	0.036		0.972973	0.974359	1	1.05714	1.02778
WT 4746	B02	0.037	0.369	0.516	0.552	0.568	2del 4746	B02	0.038	0.386	0.541	0.55	0.487		0.973684	0.955959	0.953789	1.00364	1.16632
WT 4746	B03	0.036	0.358	0.544	0.564	0.588	2del 4746	B03	0.038	0.413	0.601	0.625	0.639		0.947368	0.866828	0.905158	0.9024	0.920188
WT 4746	B04	0.036	0.418	0.577	0.598	0.623	2del 4746	B04	0.036	0.446	0.602	0.624	0.627		1	0.93722	0.958472	0.958333	0.99362
WT 4746	B05	0.035	0.037	0.036	0.042	0.037	2del 4746	B05	0.036	0.037	0.039	0.038	0.038		0.972222	1	0.923077	1.10526	0.973684
WT 4746	B06	0.036	0.039	0.041	0.041	0.041	2del 4746	B06	0.036	0.043	0.045	0.044	0.045		1	0.906977	0.911111	0.931818	0.911111
WT 4746	B07	0.035	0.216	0.236	0.727	0.795	2del 4746	B07	0.035	0.408	0.572	0.589	0.598		1	0.529412	0.412587	1.2343	1.32943
WT 4746	B08	0.035	0.308	0.49	0.506	0.533	2del 4746	B08	0.036	0.421	0.6	0.612	0.616		0.972222	0.731591	0.816667	0.826797	0.86526
WT 4746	B09	0.037	0.038	0.041	0.042	0.043	2del 4746	B09	0.036	0.042	0.042	0.042	0.04		1.02778	0.904762	0.97619	1	1.075
WT 4746	B10	0.037	0.363	0.542	0.56	0.59	2del 4746	B10	0.038	0.409	0.59	0.628	0.639		0.973684	0.887531	0.918644	0.89172	0.923318
WT 4746	B11	0.036	0.351	0.557	0.57	0.589	2del 4746	B11	0.038	0.395	0.598	0.629	0.673		0.947368	0.888608	0.931438	0.9062	0.875186
WT 4746	B12 (DMSO)	0.036	0.369	0.566	0.587	0.629	2del 4746	B12 (DMSO)	0.036	0.496	0.675	0.709	0.748		1	0.743952	0.838519	0.827927	0.840909
WT 4746	C01 (Blank)	0.033	0.036	0.038	0.034	0.033	2del 4746	C01 (Blank)	0.033	0.035	0.035	0.034	0.034		1	1.02857	1.08571	1	0.970588
WT 4746	C02	0.035	0.329	0.598	0.621	0.631	2del 4746	C02	0.037	0.409	0.646	0.65	0.568		0.945946	0.804401	0.925697	0.955385	1.11092
WT 4746	C03	0.034	0.344	0.558	0.574	0.599	2del 4746	C03	0.035	0.305	0.615	0.647	0.621		0.971429	1.12787	0.907317	0.887172	0.964573
WT 4746	C04	0.035	0.234	0.486	0.575	0.604	2del 4746	C04	0.036	0.236	0.548	0.595	0.626		0.972222	0.991525	0.886861	0.966387	0.964856
WT 4746	C05	0.036	0.359	0.522	0.539	0.562	2del 4746	C05	0.038	0.408	0.564	0.586	0.613		0.947368	0.879902	0.925532	0.919795	0.916803
WT 4746	C06	0.034	0.16	0.421	0.59	0.609	2del 4746	C06	0.035	0.221	0.559	0.6	0.623		0.971429	0.723982	0.753131	0.983333	0.977528
WT 4746	C07	0.038	0.037	0.039	0.04	0.039	2del 4746	C07	0.039	0.038	0.04	0.039	0.045		0.974359	0.973684	0.975	1.02564	0.866667
WT 4746	C08	0.034	0.298	0.563	0.581	0.615	2del 4746	C08	0.036	0.359	0.578	0.61	0.626		0.944444	0.830084	0.974048	0.952459	0.982428
WT 4746	C09	0.034	0.299	0.583	0.599	0.613	2del 4746	C09	0.035	0.257	0.584	0.623	0.648		0.971429	1.16342	0.998288	0.961477	0.945988
WT 4746	C10	0.038	0.285	0.582	0.598	0.619	2del 4746	C10	0.034	0.323	0.6	0.625	0.654		1.11765	0.882353	0.97	0.9568	0.946483
WT 4746	C11	0.035	0.333	0.577	0.594	0.621	2del 4746	C11	0.034	0.356	0.595	0.639	0.675		1.02941	0.935393	0.969748	0.929577	0.92
WT 4746	C12 (DMSO)	0.034	0.324	0.517	0.542	0.584	2del 4746	C12 (DMSO)	0.036	0.484	0.665	0.709	0.751		0.944444	0.669421	0.777444	0.764457	0.77763
WT 4746	D01 (Blank)	0.036	0.037	0.042	0.037	0.036	2del 4746	D01 (Blank)	0.035	0.038	0.037	0.036	0.036		1.02857	0.973684	1.13514	1.02778	1
WT 4746	D02	0.044	0.416	0.557	0.57	0.579	2del 4746	D02	0.046	0.448	0.584	0.577	0.489		0.956522	0.928571	0.953767	0.987868	1.18405
WT 4746	D03	0.036	0.28	0.538	0.571	0.595	2del 4746	D03	0.036	0.336	0.583	0.611	0.616		1	0.833333	0.922813	0.934534	0.965909
WT 4746	D04	0.036	0.366	0.553	0.566	0.584	2del 4746	D04	0.037	0.374	0.565	0.584	0.601		0.972973	0.97861	0.978761	0.969178	0.971714
WT 4746	D05	0.035	0.365	0.539	0.549	0.564	2del 4746	D05	0.034	0.359	0.54	0.563	0.589		1.02941	1.01671	0.998148	0.975133	0.957555
WT 4746	D06	0.036	0.289	0.549	0.58	0.594	2del 4746	D06	0.035	0.325	0.574	0.589	0.612		1.02857	0.889231	0.956446	0.98472	0.970588
WT 4746	D07	0.037	0.37	0.573	0.582	0.595	2del 4746	D07	0.036	0.375	0.581	0.594	0.613		1.02778	0.986667	0.986231	0.979798	0.970636
WT 4746	D08	0.033	0.421	0.59	0.215	0.201	2del 4746	D08	0.036	0.354	0.571	0.592	0.62		0.916667	1.18927	1.03327	0.363176	0.324194
WT 4746	D09	0.035	0.38	0.537	0.552	0.572	2del 4746	D09	0.035	0.384	0.538	0.554	0.584		1	0.989583	0.998141	0.99639	0.979452
WT 4746	D10	0.036	0.365	0.541	0.556	0.579	2del 4746	D10	0.036	0.389	0.552	0.581	0.614		1	0.938303	0.980072	0.956971	0.942997
WT 4746	D11	0.034	0.352	0.534	0.551	0.579	2del 4746	D11	0.036	0.385	0.56	0.591	0.635		0.944444	0.914286	0.953571	0.932318	0.911811
WT 4746	D12 (DMSO)	0.035	0.377	0.578	0.598	0.633	2del 4746	D12 (DMSO)	0.035	0.469	0.648	0.69	0.739		1	0.803838	0.891975	0.866667	0.856563
WT 4746	E01 (Blank)	0.033	0.039	0.041	0.036	0.035	2del 4746	E01 (Blank)	0.032	0.038	0.034	0.032	0.032		1.03125	1.02632	1.20588	1.125	1.09375
WT 4746	E02	0.034	0.371	0.539	0.566	0.587	2del 4746	E02	0.034	0.436	0.6	0.618	0.6		1	0.850917	0.898333	0.915858	0.978333
WT 4746	E03	0.036	0.372	0.564	0.581	0.604	2del 4746	E03	0.036	0.405	0.587	0.619	0.637		1	0.918519	0.960818	0.938611	0.948195
WT 4746	E04	0.036	0.36	0.535	0.547	0.565	2del 4746	E04	0.036	0.402	0.556	0.573	0.591		1	0.895522	0.96223	0.954625	0.956007
WT 4746	E05	0.037	0.15	0.427	0.583	0.597	2del 4746	E05	0.035	0.2	0.53	0.575	0.587		1.05714	0.75	0.80566	1.01391	1.01704
WT 4746	E06	0.036	0.387	0.547	0.565	0.582	2del 4746	E06	0.036	0.425	0.569	0.587	0.605		1	0.910588	0.961336	0.962521	0.961983
WT 4746	E07	0.035	0.405	0.558	0.579	0.602	2del 4746	E07	0.034	0.429	0.574	0.598	0.623		1.02941	0.944056	0.972125	0.968227	0.966292
WT 4746	E08	0.036	0.377	0.525	0.549	0.572	2del 4746	E08	0.035	0.353	0.519	0.536	0.57		1.02857	1.06799	1.01156	1.02425	1.00351
WT 4746	E09	0.035	0.368	0.528	0.552	0.583	2del 4746	E09	0.034	0.402	0.558	0.58	0.615		1.02941	0.915423	0.946237	0.951724	0.947967
WT 4746	E10	0.035	0.369	0.581	0.598	0.623	2del 4746	E10	0.034	0.389	0.576	0.598	0.627		1.02941	0.948586	1.00868	1	0.99362
WT 4746	E11	0.035	0.094	0.329	0.562	0.55	2del 4746	E11	0.033	0.13	0.473	0.618	0.567		1.06061	0.723077	0.69556	0.909385	0.970018
WT 4746	E12 (DMSO)	0.034	0.383	0.606	0.652	0.703	2del 4746	E12 (DMSO)	0.034	0.431	0.625	0.666	0.724		1	0.888631	0.9696	0.978979	0.970994
WT 4746	F01 (Blank)	0.036	0.038	0.039	0.036	0.036	2del 4746	F01 (Blank)	0.036	0.04	0.038	0.034	0.034		1	0.95	1.02632	1.05882	1.05882
WT 4746	F02	0.036	0.444	0.611	0.618	0.611	2del 4746	F02	0.036	0.484	0.608	0.518	0.332		1	0.917355	1.00493	1.19305	1.84036
WT 4746	F03	0.037	0.372	0.568	0.582	0.599	2del 4746	F03	0.036	0.384	0.574	0.601	0.605		1.02778	0.96875	0.989547	0.968386	0.990083
WT 4746	F04	0.036	0.367	0.544	0.558	0.576	2del 4746	F04	0.036	0.39	0.552	0.578	0.596		1	0.941026	0.985507	0.965398	0.966443
WT 4746	F05	0.036	0.258	0.56	0.587	0.604	2del 4746	F05	0.035	0.308	0.585	0.609	0.623		1.02857	0.837662	0.957265	0.963875	0.969502
WT 4746	F06	0.039	0.223	0.498	0.561	0.588	2del 4746	F06	0.037	0.24	0.532	0.559	0.577		1.05405	0.929167	0.93609	1.00358	1.01906
WT 4746	F07	0.036	0.392	0.548	0.564	0.584	2del 4746	F07	0.035	0.406	0.55	0.563	0.577		1.02857	0.965517	0.996364	1.00178	1.01213
WT 4746	F08	0.034	0.1	0.167	0.216	0.224	2del 4746	F08	0.035	0.108	0.187	0.316	0.328		0.971429	0.925926	0.893048	0.683544	0.682927
WT 4746	F09	0.036	0.383	0.56	0.571	0.589	2del 4746	F09	0.034	0.386	0.539	0.553	0.577		1.05882	0.992228	1.03896	1.03255	1.0208
WT 4746	F10	0.035	0.335	0.524	0.55	0.583	2del 4746	F10	0.035	0.396	0.555	0.574	0.599		1	0.84596	0.944144	0.958188	0.973289
WT 4746	F11	0.037	0.369	0.557	0.575	0.597	2del 4746	F11	0.035	0.413	0.577	0.598	0.622		1.05714	0.893462	0.965338	0.961538	0.959807
WT 4746	F12 (DMSO)	0.035	0.386	0.647	0.684	0.719	2del 4746	F12 (DMSO)	0.037	0.485	0.644	0.685	0.723		0.945946	0.795876	1.00466	0.99854	0.994467
WT 4746	G01 (Blank)	0.034	0.037	0.04	0.034	0.034	2del 4746	G01 (Blank)	0.034	0.038	0.037	0.033	0.032		1	0.973684	1.08108	1.0303	1.0625
WT 4746	G02	0.037	0.038	0.039	0.054	0.075	2del 4746	G02	0.038	0.04	0.046	0.167	0.161		0.973684	0.95	0.847826	0.323353	0.465839
WT 4746	G03	0.034	0.343	0.535	0.563	0.586	2del 4746	G03	0.036	0.423	0.59	0.609	0.605		0.944444	0.810875	0.90678	0.924466	0.968595
WT 4746	G04	0.037	0.328	0.568	0.573	0.58	2del 4746	G04	0.037	0.358	0.565	0.57	0.581		1	0.916201	1.00531	1.00526	0.998279
WT 4746	G05	0.037	0.048	0.053	0.056	0.056	2del 4746	G05	0.036	0.054	0.082	0.371	0.426		1.02778	0.888889	0.646341	0.150943	0.131455
WT 4746	G06	0.035	0.356	0.529	0.548	0.57	2del 4746	G06	0.035	0.398	0.547	0.558	0.574		1	0.894472	0.967093	0.982079	0.993031
WT 4746	G07	0.034	0.367	0.537	0.557	0.576	2del 4746	G07	0.034	0.394	0.548	0.564	0.582		1	0.931472	0.979927	0.987589	0.989691
WT 4746	G08	0.037	0.035	0.036	0.037	0.037	2del 4746	G08	0.036	0.035	0.036	0.037	0.036		1.02778	1	1	1	1.02778
WT 4746	G09	0.035	0.38	0.575	0.592	0.616	2del 4746	G09	0.034	0.42	0.58	0.584	0.6		1.02941	0.904762	0.991379	1.0137	1.02667
WT 4746	G10	0.036	0.283	0.583	0.645	0.683	2del 4746	G10	0.035	0.333	0.592	0.613	0.632		1.02857	0.84985	0.984797	1.0522	1.0807
WT 4746	G11	0.036	0.035	0.036	0.037	0.037	2del 4746	G11	0.036	0.036	0.038	0.038	0.038		1	0.972222	0.947368	0.973684	0.973684
WT 4746	G12 (DMSO)	0.035	0.46	0.589	0.629	0.512	2del 4746	G12 (DMSO)	0.036	0.467	0.638	0.68	0.709		0.972222	0.985011	0.923197	0.925	0.722144
WT 4746	H01 (Blank)	0.036	0.035	0.035	0.036	0.036	2del 4746	H01 (Blank)	0.035	0.034	0.034	0.033	0.033		1.02857	1.02941	1.02941	1.09091	1.09091
WT 4746	H02	0.039	0.039	0.039	0.039	0.039	2del 4746	H02	0.039	0.041	0.041	0.038	0.038		1	0.95122	0.95122	1.02632	1.02632
WT 4746	H03	0.037	0.366	0.551	0.595	0.605	2del 4746	H03	0.038	0.405	0.601	0.597	0.494		0.973684	0.903704	0.916805	0.99665	1.2247
WT 4746	H04	0.04	0.417	0.579	0.591	0.591	2del 4746	H04	0.038	0.415	0.588	0.575	0.53		1.05263	1.00482	0.984694	1.02783	1.11509
WT 4746	H05	0.037	0.336	0.543	0.567	0.592	2del 4746	H05	0.036	0.394	0.579	0.607	0.62		1.02778	0.852792	0.937824	0.934102	0.954839
WT 4746	H06	0.037	0.281	0.591	0.629	0.618	2del 4746	H06	0.037	0.282	0.589	0.586	0.427		1	0.996454	1.0034	1.07338	1.44731
WT 4746	H07	0.036	0.347	0.521	0.556	0.588	2del 4746	H07	0.036	0.417	0.58	0.612	0.632		1	0.832134	0.898276	0.908497	0.93038
WT 4746	H08	0.039	0.352	0.55	0.588	0.609	2del 4746	H08	0.038	0.38	0.584	0.616	0.608		1.02632	0.926316	0.941781	0.954545	1.00164
WT 4746	H09	0.036	0.039	0.041	0.042	0.042	2del 4746	H09	0.035	0.04	0.043	0.044	0.04		1.02857	0.975	0.953488	0.954545	1.05
WT 4746	H10	0.041	0.252	0.559	0.654	0.684	2del 4746	H10	0.039	0.308	0.636	0.625	0.651		1.05128	0.818182	0.878931	1.0464	1.05069
WT 4746	H11	0.037	0.404	0.612	0.653	0.679	2del 4746	H11	0.071	0.029	0.029	0.029	0.028		0.521127	13.931	21.1034	22.5172	24.25
WT 4746	H12 (DMSO)	0.035	0.193	0.239	0.314	0.346	2del 4746	H12 (DMSO)	0.028	0.031	0.028	0.053	0.081		1.25	6.22581	8.53571	5.92453	4.2716

## Sheet: 4747
Plate 4747	Well	T=0	T=16	T=24	T=40	T=48		Well	T=0	T=16	T=24	T=40	T=48	WT/2Δ	T=0	T=16	T=24	T=40	T=48
WT 4747	A01 (Blank)	0.034	0.036	0.047	0.034	0.033	2del 4747	A01 (Blank)	0.035	0.038	0.045	0.034	0.033		0.971429	0.947368	1.04444	1	1
WT 4747	A02	0.035	0.388	0.595	0.673	0.783	2del 4747	A02	0.035	0.37	0.574	0.624	0.667		1	1.04865	1.03659	1.07853	1.17391
WT 4747	A03	0.037	0.385	0.61	0.643	0.688	2del 4747	A03	0.036	0.376	0.59	0.622	0.664		1.02778	1.02394	1.0339	1.03376	1.03614
WT 4747	A04	0.036	0.352	0.539	0.572	0.619	2del 4747	A04	0.036	0.359	0.571	0.591	0.637		1	0.980501	0.943958	0.967851	0.971743
WT 4747	A05	0.036	0.424	0.603	0.62	0.649	2del 4747	A05	0.036	0.358	0.562	0.574	0.615		1	1.18436	1.07295	1.08014	1.05528
WT 4747	A06	0.035	0.304	0.58	0.611	0.652	2del 4747	A06	0.036	0.323	0.58	0.605	0.658		0.972222	0.941176	1	1.00992	0.990881
WT 4747	A07	0.035	0.379	0.568	0.583	0.604	2del 4747	A07	0.038	0.356	0.564	0.584	0.627		0.921053	1.06461	1.00709	0.998288	0.963317
WT 4747	A08	0.036	0.366	0.542	0.571	0.61	2del 4747	A08	0.038	0.388	0.582	0.601	0.649		0.947368	0.943299	0.931271	0.950083	0.939908
WT 4747	A09	0.035	0.365	0.58	0.616	0.665	2del 4747	A09	0.036	0.348	0.576	0.598	0.66		0.972222	1.04885	1.00694	1.0301	1.00758
WT 4747	A10	0.038	0.376	0.556	0.586	0.632	2del 4747	A10	0.036	0.354	0.57	0.593	0.651		1.05556	1.06215	0.975439	0.988196	0.970814
WT 4747	A11	0.035	0.435	0.649	0.692	0.739	2del 4747	A11	0.037	0.363	0.625	0.653	0.696		0.945946	1.19835	1.0384	1.05972	1.06178
WT 4747	A12 (DMSO)	0.037	0.41	0.599	0.659	0.759	2del 4747	A12 (DMSO)	0.036	0.374	0.61	0.663	0.751		1.02778	1.09626	0.981967	0.993967	1.01065
WT 4747	B01 (Blank)	0.035	0.037	0.041	0.037	0.036	2del 4747	B01 (Blank)	0.035	0.037	0.04	0.036	0.036		1	1	1.025	1.02778	1
WT 4747	B02	0.037	0.473	0.654	0.682	0.737	2del 4747	B02	0.038	0.387	0.579	0.615	0.645		0.973684	1.22222	1.12953	1.10894	1.14264
WT 4747	B03	0.036	0.374	0.573	0.606	0.644	2del 4747	B03	0.037	0.358	0.546	0.572	0.605		0.972973	1.04469	1.04945	1.05944	1.06446
WT 4747	B04	0.035	0.371	0.551	0.573	0.597	2del 4747	B04	0.035	0.311	0.531	0.558	0.606		1	1.19293	1.03766	1.02688	0.985149
WT 4747	B05	0.035	0.374	0.585	0.602	0.626	2del 4747	B05	0.035	0.348	0.568	0.601	0.657		1	1.07471	1.02993	1.00166	0.952816
WT 4747	B06	0.037	0.337	0.567	0.591	0.621	2del 4747	B06	0.035	0.359	0.593	0.631	0.645		1.05714	0.938719	0.956155	0.936609	0.962791
WT 4747	B07	0.035	0.373	0.538	0.555	0.574	2del 4747	B07	0.034	0.343	0.54	0.555	0.598		1.02941	1.08746	0.996296	1	0.959866
WT 4747	B08	0.035	0.354	0.533	0.551	0.573	2del 4747	B08	0.034	0.359	0.562	0.574	0.619		1.02941	0.986072	0.948399	0.95993	0.925687
WT 4747	B09	0.034	0.18	0.453	0.609	0.639	2del 4747	B09	0.035	0.213	0.536	0.602	0.645		0.971429	0.84507	0.845149	1.01163	0.990698
WT 4747	B10	0.035	0.323	0.578	0.594	0.613	2del 4747	B10	0.035	0.273	0.546	0.56	0.596		1	1.18315	1.05861	1.06071	1.02852
WT 4747	B11	0.036	0.355	0.562	0.598	0.63	2del 4747	B11	0.035	0.319	0.545	0.569	0.61		1.02857	1.11285	1.03119	1.05097	1.03279
WT 4747	B12 (DMSO)	0.035	0.371	0.559	0.588	0.638	2del 4747	B12 (DMSO)	0.034	0.389	0.611	0.626	0.675		1.02941	0.953728	0.914894	0.939297	0.945185
WT 4747	C01 (Blank)	0.033	0.039	0.039	0.035	0.035	2del 4747	C01 (Blank)	0.033	0.036	0.034	0.033	0.034		1	1.08333	1.14706	1.06061	1.02941
WT 4747	C02	0.037	0.064	0.11	0.186	0.221	2del 4747	C02	0.037	0.105	0.397	0.583	0.574		1	0.609524	0.277078	0.319039	0.385017
WT 4747	C03	0.033	0.252	0.565	0.611	0.635	2del 4747	C03	0.035	0.304	0.579	0.618	0.644		0.942857	0.828947	0.97582	0.988673	0.986025
WT 4747	C04	0.036	0.367	0.545	0.568	0.586	2del 4747	C04	0.035	0.348	0.551	0.578	0.615		1.02857	1.0546	0.989111	0.982699	0.952846
WT 4747	C05	0.034	0.375	0.564	0.576	0.596	2del 4747	C05	0.034	0.345	0.545	0.564	0.602		1	1.08696	1.03486	1.02128	0.990033
WT 4747	C06	0.035	0.267	0.584	0.614	0.633	2del 4747	C06	0.034	0.201	0.545	0.597	0.633		1.02941	1.32836	1.07156	1.02848	1
WT 4747	C07	0.034	0.373	0.579	0.585	0.593	2del 4747	C07	0.035	0.347	0.567	0.578	0.607		0.971429	1.07493	1.02116	1.01211	0.976936
WT 4747	C08	0.033	0.4	0.571	0.583	0.598	2del 4747	C08	0.034	0.354	0.549	0.563	0.594		0.970588	1.12994	1.04007	1.03552	1.00673
WT 4747	C09	0.033	0.373	0.552	0.567	0.589	2del 4747	C09	0.033	0.345	0.523	0.534	0.564		1	1.08116	1.05545	1.0618	1.04433
WT 4747	C10	0.035	0.365	0.568	0.58	0.598	2del 4747	C10	0.035	0.353	0.565	0.582	0.615		1	1.03399	1.00531	0.996564	0.972358
WT 4747	C11	0.034	0.291	0.576	0.605	0.632	2del 4747	C11	0.034	0.268	0.55	0.579	0.618		1	1.08582	1.04727	1.04491	1.02265
WT 4747	C12 (DMSO)	0.034	0.398	0.584	0.608	0.651	2del 4747	C12 (DMSO)	0.033	0.374	0.594	0.613	0.659		1.0303	1.06417	0.983165	0.991843	0.98786
WT 4747	D01 (Blank)	0.035	0.044	0.039	0.036	0.036	2del 4747	D01 (Blank)	0.035	0.04	0.037	0.036	0.036		1	1.1	1.05405	1	1
WT 4747	D02	0.037	0.406	0.62	0.636	0.652	2del 4747	D02	0.036	0.395	0.603	0.638	0.664		1.02778	1.02785	1.02819	0.996865	0.981928
WT 4747	D03	0.037	0.338	0.566	0.59	0.608	2del 4747	D03	0.037	0.369	0.579	0.6	0.618		1	0.915989	0.977547	0.983333	0.983819
WT 4747	D04	0.038	0.041	0.043	0.046	0.04	2del 4747	D04	0.037	0.042	0.046	0.07	0.099		1.02703	0.97619	0.934783	0.657143	0.40404
WT 4747	D05	0.035	0.374	0.574	0.579	0.592	2del 4747	D05	0.034	0.392	0.565	0.577	0.599		1.02941	0.954082	1.01593	1.00347	0.988314
WT 4747	D06	0.035	0.39	0.591	0.608	0.627	2del 4747	D06	0.035	0.333	0.511	0.532	0.556		1	1.17117	1.15656	1.14286	1.1277
WT 4747	D07	0.035	0.411	0.575	0.587	0.602	2del 4747	D07	0.036	0.386	0.564	0.579	0.604		0.972222	1.06477	1.0195	1.01382	0.996689
WT 4747	D08	0.036	0.393	0.557	0.57	0.584	2del 4747	D08	0.035	0.363	0.541	0.557	0.589		1.02857	1.08264	1.02957	1.02334	0.991511
WT 4747	D09	0.035	0.361	0.557	0.573	0.593	2del 4747	D09	0.035	0.344	0.524	0.541	0.57		1	1.04942	1.06298	1.05915	1.04035
WT 4747	D10	0.036	0.387	0.562	0.578	0.594	2del 4747	D10	0.034	0.358	0.543	0.554	0.578		1.05882	1.08101	1.03499	1.04332	1.02768
WT 4747	D11	0.035	0.366	0.555	0.571	0.592	2del 4747	D11	0.036	0.355	0.555	0.574	0.608		0.972222	1.03099	1	0.994774	0.973684
WT 4747	D12 (DMSO)	0.035	0.4	0.592	0.611	0.643	2del 4747	D12 (DMSO)	0.034	0.382	0.59	0.604	0.644		1.02941	1.04712	1.00339	1.01159	0.998447
WT 4747	E01 (Blank)	0.033	0.036	0.039	0.035	0.034	2del 4747	E01 (Blank)	0.033	0.038	0.04	0.033	0.033		1	0.947368	0.975	1.06061	1.0303
WT 4747	E02	0.035	0.056	0.184	0.394	0.324	2del 4747	E02	0.034	0.094	0.436	0.576	0.552		1.02941	0.595745	0.422018	0.684028	0.586957
WT 4747	E03	0.041	0.044	0.053	0.326	0.453	2del 4747	E03	0.038	0.047	0.08	0.344	0.396		1.07895	0.93617	0.6625	0.947674	1.14394
WT 4747	E04	0.036	0.357	0.531	0.548	0.569	2del 4747	E04	0.036	0.375	0.556	0.58	0.605		1	0.952	0.955036	0.944828	0.940496
WT 4747	E05	0.036	0.358	0.592	0.61	0.628	2del 4747	E05	0.036	0.336	0.559	0.588	0.6		1	1.06548	1.05903	1.03741	1.04667
WT 4747	E06	0.035	0.042	0.104	0.413	0.464	2del 4747	E06	0.035	0.05	0.298	0.577	0.586		1	0.84	0.348993	0.715771	0.791809
WT 4747	E07	0.035	0.42	0.577	0.589	0.604	2del 4747	E07	0.034	0.369	0.552	0.57	0.607		1.02941	1.13821	1.04529	1.03333	0.995058
WT 4747	E08	0.035	0.359	0.582	0.59	0.604	2del 4747	E08	0.036	0.331	0.56	0.579	0.614		0.972222	1.08459	1.03929	1.019	0.983713
WT 4747	E09	0.034	0.417	0.595	0.609	0.623	2del 4747	E09	0.034	0.362	0.548	0.564	0.602		1	1.15193	1.08577	1.07979	1.03488
WT 4747	E10	0.035	0.136	0.51	0.604	0.616	2del 4747	E10	0.034	0.165	0.525	0.58	0.604		1.02941	0.824242	0.971429	1.04138	1.01987
WT 4747	E11	0.036	0.456	0.624	0.635	0.656	2del 4747	E11	0.034	0.38	0.571	0.593	0.62		1.05882	1.2	1.09282	1.07083	1.05806
WT 4747	E12 (DMSO)	0.034	0.393	0.589	0.616	0.655	2del 4747	E12 (DMSO)	0.034	0.396	0.603	0.631	0.676		1	0.992424	0.976783	0.976228	0.968935
WT 4747	F01 (Blank)	0.036	0.039	0.044	0.038	0.04	2del 4747	F01 (Blank)	0.035	0.041	0.038	0.036	0.035		1.02857	0.95122	1.15789	1.05556	1.14286
WT 4747	F02	0.037	0.373	0.556	0.58	0.588	2del 4747	F02	0.038	0.437	0.596	0.59	0.535		0.973684	0.853547	0.932886	0.983051	1.09907
WT 4747	F03	0.036	0.386	0.564	0.584	0.601	2del 4747	F03	0.036	0.403	0.584	0.606	0.622		1	0.957816	0.965753	0.963696	0.966238
WT 4747	F04	0.039	0.068	0.15	0.131	0.081	2del 4747	F04	0.036	0.157	0.447	0.473	0.366		1.08333	0.433121	0.33557	0.276956	0.221311
WT 4747	F05	0.187	0.385	0.582	0.594	0.608	2del 4747	F05	0.035	0.42	0.598	0.608	0.626		5.34286	0.916667	0.973244	0.976974	0.971246
WT 4747	F06	0.035	0.268	0.569	0.612	0.623	2del 4747	F06	0.035	0.283	0.558	0.595	0.613		1	0.946996	1.01971	1.02857	1.01631
WT 4747	F07	0.037	0.384	0.551	0.557	0.566	2del 4747	F07	0.037	0.365	0.546	0.551	0.566		1	1.05205	1.00916	1.01089	1
WT 4747	F08	0.036	0.036	0.039	0.041	0.04	2del 4747	F08	0.034	0.038	0.039	0.041	0.04		1.05882	0.947368	1	1	1
WT 4747	F09	0.035	0.286	0.56	0.584	0.609	2del 4747	F09	0.036	0.298	0.547	0.575	0.609		0.972222	0.959732	1.02377	1.01565	1
WT 4747	F10	0.036	0.338	0.518	0.541	0.56	2del 4747	F10	0.035	0.35	0.549	0.567	0.589		1.02857	0.965714	0.943534	0.954145	0.950764
WT 4747	F11	0.036	0.04	0.046	0.053	0.054	2del 4747	F11	0.036	0.043	0.05	0.06	0.048		1	0.930233	0.92	0.883333	1.125
WT 4747	F12 (DMSO)	0.034	0.41	0.622	0.642	0.667	2del 4747	F12 (DMSO)	0.035	0.409	0.606	0.627	0.661		0.971429	1.00244	1.0264	1.02392	1.00908
WT 4747	G01 (Blank)	0.034	0.039	0.039	0.035	0.033	2del 4747	G01 (Blank)	0.034	0.04	0.034	0.034	0.036		1	0.975	1.14706	1.02941	0.916667
WT 4747	G02	0.037	0.052	0.099	0.242	0.134	2del 4747	G02	0.038	0.092	0.396	0.455	0.213		0.973684	0.565217	0.25	0.531868	0.629108
WT 4747	G03	0.035	0.335	0.587	0.594	0.592	2del 4747	G03	0.034	0.308	0.559	0.57	0.547		1.02941	1.08766	1.05009	1.04211	1.08227
WT 4747	G04	0.035	0.361	0.544	0.563	0.575	2del 4747	G04	0.035	0.38	0.561	0.59	0.604		1	0.95	0.969697	0.954237	0.951987
WT 4747	G05	0.034	0.39	0.565	0.574	0.582	2del 4747	G05	0.034	0.405	0.589	0.606	0.619		1	0.962963	0.959253	0.947195	0.940226
WT 4747	G06	0.035	0.345	0.536	0.566	0.591	2del 4747	G06	0.035	0.386	0.576	0.604	0.626		1	0.893782	0.930556	0.937086	0.944089
WT 4747	G07	0.034	0.367	0.53	0.552	0.577	2del 4747	G07	0.033	0.395	0.569	0.591	0.614		1.0303	0.929114	0.931459	0.93401	0.939739
WT 4747	G08	0.035	0.335	0.567	0.587	0.608	2del 4747	G08	0.034	0.322	0.565	0.587	0.605		1.02941	1.04037	1.00354	1	1.00496
WT 4747	G09	0.034	0.324	0.552	0.597	0.577	2del 4747	G09	0.034	0.311	0.584	0.619	0.63		1	1.0418	0.945205	0.964459	0.915873
WT 4747	G10	0.039	0.279	0.578	0.603	0.624	2del 4747	G10	0.038	0.294	0.572	0.602	0.622		1.02632	0.94898	1.01049	1.00166	1.00322
WT 4747	G11	0.035	0.318	0.553	0.574	0.601	2del 4747	G11	0.034	0.393	0.607	0.631	0.652		1.02941	0.80916	0.911038	0.909667	0.921779
WT 4747	G12 (DMSO)	0.035	0.386	0.569	0.605	0.645	2del 4747	G12 (DMSO)	0.035	0.399	0.592	0.623	0.659		1	0.967419	0.961149	0.971108	0.978756
WT 4747	H01 (Blank)	0.035	0.037	0.037	0.04	0.036	2del 4747	H01 (Blank)	0.035	0.034	0.036	0.035	0.034		1	1.08824	1.02778	1.14286	1.05882
WT 4747	H02	0.038	0.118	0.088	0.074	0.059	2del 4747	H02	0.037	0.218	0.229	0.103	0.069		1.02703	0.541284	0.384279	0.718447	0.855072
WT 4747	H03	0.038	0.038	0.038	0.036	0.036	2del 4747	H03	0.038	0.039	0.041	0.038	0.037		1	0.974359	0.926829	0.947368	0.972973
WT 4747	H04	0.039	0.388	0.621	0.616	0.612	2del 4747	H04	0.038	0.346	0.583	0.603	0.571		1.02632	1.12139	1.06518	1.02156	1.0718
WT 4747	H05	0.037	0.406	0.577	0.601	0.619	2del 4747	H05	0.037	0.399	0.573	0.588	0.598		1	1.01754	1.00698	1.02211	1.03512
WT 4747	H06	0.042	0.348	0.564	0.585	0.575	2del 4747	H06	0.037	0.395	0.594	0.611	0.595		1.13514	0.881013	0.949495	0.957447	0.966387
WT 4747	H07	0.037	0.39	0.574	0.602	0.629	2del 4747	H07	0.037	0.408	0.6	0.626	0.64		1	0.955882	0.956667	0.961661	0.982812
WT 4747	H08	0.037	0.355	0.592	0.623	0.651	2del 4747	H08	0.035	0.306	0.554	0.586	0.608		1.05714	1.16013	1.06859	1.06314	1.07072
WT 4747	H09	0.036	0.438	0.616	0.647	0.674	2del 4747	H09	0.035	0.377	0.573	0.6	0.626		1.02857	1.1618	1.07504	1.07833	1.07668
WT 4747	H10	0.038	0.392	0.589	0.621	0.653	2del 4747	H10	0.037	0.412	0.61	0.632	0.645		1.02703	0.951456	0.965574	0.982595	1.0124
WT 4747	H11	0.037	0.401	0.596	0.626	0.652	2del 4747	H11	0.036	0.399	0.616	0.638	0.65		1.02778	1.00501	0.967532	0.981191	1.00308
WT 4747	H12 (DMSO)	0.035	0.396	0.616	0.647	0.689	2del 4747	H12 (DMSO)	0.034	0.397	0.627	0.631	0.546		1.02941	0.997481	0.982456	1.02536	1.2619

## Sheet: 4748
Plate 4748	Well	T=0	T=16	T=24	T=40	T=48		Well	T=0	T=16	T=24	T=40	T=48	WT/2Δ	T=0	T=16	T=24	T=40	T=48
WT 4748	A02	0.041	0.21	0.494	0.546	0.686	2del 4748	A02	0.036	0.239	0.547	0.632	0.682		1.13889	0.878661	0.903108	0.863924	1.00587
WT 4748	A03	0.039	0.198	0.496	0.63	0.632	2del 4748	A03	0.04	0.243	0.496	0.584	0.623		0.975	0.814815	1	1.07877	1.01445
WT 4748	A04	0.035	0.105	0.358	0.568	0.482	2del 4748	A04	0.038	0.143	0.392	0.575	0.66		0.921053	0.734266	0.913265	0.987826	0.730303
WT 4748	A05	0.039	0.168	0.479	0.613	0.608	2del 4748	A05	0.038	0.178	0.496	0.608	0.652		1.02632	0.94382	0.965726	1.00822	0.932515
WT 4748	A06	0.037	0.23	0.54	0.636	0.674	2del 4748	A06	0.038	0.258	0.459	0.538	0.673		0.973684	0.891473	1.17647	1.18216	1.00149
WT 4748	A07	0.038	0.188	0.505	0.593	0.586	2del 4748	A07	0.039	0.244	0.513	0.613	0.673		0.974359	0.770492	0.984405	0.967374	0.870728
WT 4748	A08	0.04	0.212	0.408	0.618	0.63	2del 4748	A08	0.039	0.329	0.381	0.533	0.681		1.02564	0.644377	1.07087	1.15947	0.92511
WT 4748	A09	0.037	0.215	0.364	0.497	0.604	2del 4748	A09	0.036	0.239	0.531	0.622	0.662		1.02778	0.899582	0.685499	0.799035	0.912387
WT 4748	A10	0.037	0.201	0.527	0.652	0.602	2del 4748	A10	0.037	0.252	0.589	0.692	0.631		1	0.797619	0.894737	0.942197	0.954041
WT 4748	A11	0.039	0.21	0.458	0.558	0.584	2del 4748	A11	0.039	0.228	0.514	0.594	0.625		1	0.921053	0.891051	0.939394	0.9344
WT 4748	A12 (DMSO)	0.042	0.232	0.429	0.579	0.7	2del 4748	A12 (DMSO)	0.039	0.312	0.564	0.653	0.757		1.07692	0.74359	0.760638	0.886677	0.924703
WT 4748	B02	0.039	0.216	0.512	0.587	0.595	2del 4748	B02	0.036	0.228	0.535	0.613	0.627		1.08333	0.947368	0.957009	0.957586	0.948963
WT 4748	B03	0.04	0.158	0.41	0.535	0.527	2del 4748	B03	0.04	0.162	0.458	0.57	0.53		1	0.975309	0.895197	0.938596	0.99434
WT 4748	B04	0.04	0.178	0.451	0.545	0.58	2del 4748	B04	0.04	0.23	0.463	0.532	0.592		1	0.773913	0.974082	1.02444	0.97973
WT 4748	B05	0.037	0.124	0.409	0.53	0.404	2del 4748	B05	0.038	0.155	0.446	0.562	0.504		0.973684	0.8	0.91704	0.94306	0.801587
WT 4748	B06	0.04	0.151	0.412	0.561	0.61	2del 4748	B06	0.038	0.175	0.441	0.588	0.632		1.05263	0.862857	0.93424	0.954082	0.96519
WT 4748	B07	0.041	0.217	0.492	0.575	0.619	2del 4748	B07	0.04	0.251	0.526	0.583	0.621		1.025	0.864542	0.935361	0.986278	0.996779
WT 4748	B08	0.038	0.204	0.488	0.582	0.629	2del 4748	B08	0.037	0.232	0.546	0.631	0.63		1.02703	0.87931	0.893773	0.922345	0.998413
WT 4748	B09	0.039	0.177	0.424	0.566	0.608	2del 4748	B09	0.04	0.17	0.479	0.633	0.603		0.975	1.04118	0.885177	0.894155	1.00829
WT 4748	B10	0.037	0.12	0.413	0.358	0.189	2del 4748	B10	0.036	0.132	0.464	0.511	0.389		1.02778	0.909091	0.890086	0.700587	0.485861
WT 4748	B11	0.039	0.2	0.506	0.64	0.693	2del 4748	B11	0.037	0.225	0.573	0.678	0.677		1.05405	0.888889	0.883072	0.943953	1.02363
WT 4748	B12 (DMSO)	0.038	0.202	0.384	0.517	0.645	2del 4748	B12 (DMSO)	0.039	0.266	0.392	0.555	0.699		0.974359	0.759398	0.979592	0.931532	0.922747
WT 4748	C02	0.037	0.12	0.145	0.057	0.697	2del 4748	C02	0.037	0.231	0.568	0.65	0.625		1	0.519481	0.255282	0.0876923	1.1152
WT 4748	C03	0.037	0.202	0.48	0.555	0.58	2del 4748	C03	0.036	0.248	0.539	0.603	0.634		1.02778	0.814516	0.890538	0.920398	0.914826
WT 4748	C04	0.039	0.22	0.489	0.567	0.603	2del 4748	C04	0.036	0.231	0.504	0.561	0.606		1.08333	0.952381	0.970238	1.0107	0.99505
WT 4748	C05	0.036	0.215	0.498	0.568	0.6	2del 4748	C05	0.035	0.245	0.515	0.569	0.607		1.02857	0.877551	0.96699	0.998243	0.988468
WT 4748	C06	0.036	0.2	0.483	0.574	0.606	2del 4748	C06	0.034	0.225	0.509	0.584	0.615		1.05882	0.888889	0.948919	0.982877	0.985366
WT 4748	C07	0.039	0.212	0.489	0.559	0.591	2del 4748	C07	0.037	0.234	0.506	0.556	0.594		1.05405	0.905983	0.966403	1.0054	0.994949
WT 4748	C08	0.037	0.212	0.486	0.552	0.593	2del 4748	C08	0.034	0.249	0.532	0.595	0.629		1.08824	0.851406	0.913534	0.927731	0.942766
WT 4748	C09	0.037	0.224	0.546	0.608	0.612	2del 4748	C09	0.037	0.226	0.543	0.557	0.41		1	0.99115	1.00552	1.09156	1.49268
WT 4748	C10	0.037	0.191	0.457	0.582	0.62	2del 4748	C10	0.035	0.23	0.491	0.605	0.659		1.05714	0.830435	0.930754	0.961983	0.940819
WT 4748	C11	0.039	0.046	0.052	0.059	0.057	2del 4748	C11	0.036	0.041	0.044	0.045	0.045		1.08333	1.12195	1.18182	1.31111	1.26667
WT 4748	C12 (DMSO)	0.039	0.215	0.491	0.613	0.69	2del 4748	C12 (DMSO)	0.037	0.277	0.425	0.53	0.658		1.05405	0.776173	1.15529	1.1566	1.04863
WT 4748	D02	0.04	0.263	0.499	0.514	0.387	2del 4748	D02	0.036	0.251	0.56	0.609	0.468		1.11111	1.04781	0.891071	0.844007	0.826923
WT 4748	D03	0.04	0.233	0.473	0.516	0.468	2del 4748	D03	0.035	0.207	0.491	0.556	0.535		1.14286	1.1256	0.96334	0.928058	0.874766
WT 4748	D04	0.044	0.218	0.466	0.518	0.523	2del 4748	D04	0.036	0.221	0.499	0.547	0.543		1.22222	0.986425	0.933868	0.946984	0.963168
WT 4748	D05	0.037	0.223	0.519	0.595	0.628	2del 4748	D05	0.035	0.226	0.502	0.555	0.587		1.05714	0.986726	1.03386	1.07207	1.06985
WT 4748	D06	0.037	0.199	0.472	0.53	0.55	2del 4748	D06	0.037	0.229	0.45	0.517	0.575		1	0.868996	1.04889	1.02515	0.956522
WT 4748	D07	0.039	0.039	0.04	0.04	0.039	2del 4748	D07	0.036	0.039	0.041	0.039	0.039		1.08333	1	0.97561	1.02564	1
WT 4748	D08	0.038	0.038	0.041	0.042	0.042	2del 4748	D08	0.037	0.039	0.04	0.042	0.042		1.02703	0.974359	1.025	1	1
WT 4748	D09	0.037	0.18	0.506	0.624	0.658	2del 4748	D09	0.038	0.17	0.502	0.617	0.652		0.973684	1.05882	1.00797	1.01135	1.0092
WT 4748	D10	0.038	0.176	0.444	0.512	0.538	2del 4748	D10	0.037	0.226	0.54	0.62	0.65		1.02703	0.778761	0.822222	0.825806	0.827692
WT 4748	D11	0.04	0.106	0.283	0.242	0.203	2del 4748	D11	0.038	0.129	0.376	0.411	0.279		1.05263	0.821705	0.75266	0.588808	0.727599
WT 4748	D12 (DMSO)	0.039	0.208	0.484	0.61	0.687	2del 4748	D12 (DMSO)	0.04	0.3	0.407	0.525	0.645		0.975	0.693333	1.18919	1.1619	1.06512
WT 4748	E02	0.038	0.126	0.214	0.238	0.164	2del 4748	E02	0.034	0.136	0.258	0.223	0.122		1.11765	0.926471	0.829457	1.06726	1.34426
WT 4748	E03	0.04	0.081	0.18	0.245	0.215	2del 4748	E03	0.033	0.089	0.324	0.554	0.608		1.21212	0.910112	0.555556	0.442238	0.353618
WT 4748	E04	0.04	0.142	0.401	0.535	0.555	2del 4748	E04	0.036	0.137	0.418	0.528	0.552		1.11111	1.0365	0.95933	1.01326	1.00543
WT 4748	E05	0.038	0.233	0.503	0.564	0.584	2del 4748	E05	0.036	0.235	0.503	0.56	0.573		1.05556	0.991489	1	1.00714	1.0192
WT 4748	E06	0.053	0.265	0.545	0.643	0.667	2del 4748	E06	0.053	0.269	0.578	0.669	0.637		1	0.98513	0.942907	0.961136	1.0471
WT 4748	E07	0.038	0.046	0.047	0.048	0.048	2del 4748	E07	0.036	0.044	0.046	0.045	0.045		1.05556	1.04545	1.02174	1.06667	1.06667
WT 4748	E08	0.038	0.205	0.498	0.568	0.6	2del 4748	E08	0.035	0.241	0.526	0.588	0.615		1.08571	0.850622	0.946768	0.965986	0.97561
WT 4748	E09	0.034	0.175	0.462	0.568	0.565	2del 4748	E09	0.035	0.204	0.5	0.565	0.531		0.971429	0.857843	0.924	1.00531	1.06403
WT 4748	E10	0.036	0.194	0.473	0.555	0.599	2del 4748	E10	0.034	0.271	0.55	0.614	0.648		1.05882	0.715867	0.86	0.903909	0.924383
WT 4748	E11	0.037	0.228	0.531	0.612	0.645	2del 4748	E11	0.036	0.248	0.531	0.591	0.622		1.02778	0.919355	1	1.03553	1.03698
WT 4748	E12 (DMSO)	0.038	0.209	0.419	0.583	0.684	2del 4748	E12 (DMSO)	0.036	0.272	0.566	0.648	0.695		1.05556	0.768382	0.740283	0.899691	0.984173
WT 4748	F02	0.039	0.163	0.439	0.489	0.443	2del 4748	F02	0.036	0.148	0.452	0.515	0.403		1.08333	1.10135	0.971239	0.949515	1.09926
WT 4748	F03	0.038	0.143	0.336	0.406	0.347	2del 4748	F03	0.037	0.174	0.459	0.57	0.558		1.02703	0.821839	0.732026	0.712281	0.621864
WT 4748	F04	0.04	0.223	0.472	0.536	0.549	2del 4748	F04	0.038	0.216	0.482	0.534	0.548		1.05263	1.03241	0.979253	1.00375	1.00182
WT 4748	F05	0.039	0.244	0.535	0.601	0.621	2del 4748	F05	0.037	0.224	0.497	0.553	0.576		1.05405	1.08929	1.07646	1.0868	1.07812
WT 4748	F06	0.04	0.236	0.51	0.578	0.612	2del 4748	F06	0.038	0.237	0.225	0.301	0.396		1.05263	0.995781	2.26667	1.92027	1.54545
WT 4748	F07	0.041	0.231	0.504	0.563	0.594	2del 4748	F07	0.038	0.244	0.518	0.565	0.588		1.07895	0.946721	0.972973	0.99646	1.0102
WT 4748	F08	0.04	0.062	0.13	0.215	0.232	2del 4748	F08	0.038	0.068	0.208	0.369	0.31		1.05263	0.911765	0.625	0.582656	0.748387
WT 4748	F09	0.037	0.078	0.2	0.334	0.327	2del 4748	F09	0.038	0.098	0.278	0.448	0.407		0.973684	0.795918	0.719424	0.745536	0.80344
WT 4748	F10	0.039	0.213	0.507	0.586	0.627	2del 4748	F10	0.039	0.227	0.519	0.586	0.62		1	0.938326	0.976879	1	1.01129
WT 4748	F11	0.04	0.206	0.442	0.531	0.562	2del 4748	F11	0.037	0.246	0.535	0.589	0.594		1.08108	0.837398	0.826168	0.901528	0.946128
WT 4748	F12 (DMSO)	0.04	0.225	0.495	0.61	0.673	2del 4748	F12 (DMSO)	0.037	0.282	0.479	0.538	0.613		1.08108	0.797872	1.0334	1.13383	1.09788
WT 4748	G02	0.039	0.231	0.474	0.518	0.466	2del 4748	G02	0.037	0.278	0.546	0.55	0.4		1.05405	0.830935	0.868132	0.941818	1.165
WT 4748	G03	0.038	0.124	0.217	0.229	0.163	2del 4748	G03	0.036	0.118	0.284	0.318	0.246		1.05556	1.05085	0.764085	0.720126	0.662602
WT 4748	G04	0.038	0.196	0.442	0.527	0.549	2del 4748	G04	0.038	0.214	0.483	0.557	0.559		1	0.915888	0.915114	0.94614	0.982111
WT 4748	G05	0.04	0.24	0.509	0.582	0.617	2del 4748	G05	0.037	0.241	0.499	0.559	0.564		1.08108	0.995851	1.02004	1.04114	1.09397
WT 4748	G06	0.052	0.239	0.541	0.638	0.649	2del 4748	G06	0.053	0.192	0.528	0.64	0.656		0.981132	1.24479	1.02462	0.996875	0.989329
WT 4748	G07	0.039	0.209	0.459	0.521	0.542	2del 4748	G07	0.037	0.264	0.53	0.568	0.582		1.05405	0.791667	0.866038	0.917254	0.931271
WT 4748	G08	0.038	0.04	0.043	0.044	0.043	2del 4748	G08	0.038	0.041	0.044	0.045	0.043		1	0.97561	0.977273	0.977778	1
WT 4748	G09	0.038	0.231	0.511	0.588	0.621	2del 4748	G09	0.036	0.248	0.524	0.581	0.615		1.05556	0.931452	0.975191	1.01205	1.00976
WT 4748	G10	0.038	0.228	0.473	0.56	0.603	2del 4748	G10	0.035	0.227	0.518	0.589	0.618		1.08571	1.00441	0.913127	0.950764	0.975728
WT 4748	G11	0.039	0.04	0.046	0.288	0.398	2del 4748	G11	0.039	0.04	0.041	0.083	0.199		1	1	1.12195	3.46988	2
WT 4748	G12 (DMSO)	0.039	0.249	0.567	0.639	0.637	2del 4748	G12 (DMSO)	0.043	0.318	0.467	0.569	0.606		0.906977	0.783019	1.21413	1.12302	1.05116
WT 4748	H02	0.041	0.226	0.285	0.208	0.15	2del 4748	H02	0.04	0.304	0.61	0.593	0.472		1.025	0.743421	0.467213	0.350759	0.317797
WT 4748	H03	0.04	0.259	0.373	0.321	0.243	2del 4748	H03	0.038	0.226	0.509	0.482	0.394		1.05263	1.14602	0.732809	0.665975	0.616751
WT 4748	H04	0.041	0.294	0.521	0.528	0.472	2del 4748	H04	0.04	0.262	0.551	0.589	0.58		1.025	1.12214	0.945554	0.896435	0.813793
WT 4748	H05	0.041	0.223	0.466	0.495	0.484	2del 4748	H05	0.04	0.281	0.482	0.542	0.563		1.025	0.793594	0.966805	0.913284	0.85968
WT 4748	H06	0.049	0.111	0.169	0.251	0.219	2del 4748	H06	0.047	0.077	0.173	0.364	0.324		1.04255	1.44156	0.976879	0.68956	0.675926
WT 4748	H07	0.041	0.254	0.52	0.6	0.618	2del 4748	H07	0.04	0.256	0.526	0.579	0.608		1.025	0.992188	0.988593	1.03627	1.01645
WT 4748	H08	0.04	0.207	0.476	0.585	0.512	2del 4748	H08	0.04	0.238	0.475	0.538	0.568		1	0.869748	1.00211	1.08736	0.901408
WT 4748	H09	0.039	0.251	0.452	0.535	0.583	2del 4748	H09	0.04	0.221	0.338	0.295	0.254		0.975	1.13575	1.33728	1.81356	2.29528
WT 4748	H10	0.051	0.21	0.317	0.393	0.421	2del 4748	H10	0.053	0.257	0.514	0.571	0.573		0.962264	0.817121	0.616732	0.688266	0.734729
WT 4748	H11	0.04	0.215	0.377	0.497	0.509	2del 4748	H11	0.037	0.233	0.507	0.556	0.526		1.08108	0.922747	0.74359	0.893885	0.967681
WT 4748	H12 (DMSO)	0.039	0.252	0.367	0.518	0.574	2del 4748	H12 (DMSO)	0.038	0.309	0.487	0.538	0.587		1.02632	0.815534	0.753593	0.962825	0.977853

## Sheet: 4749
Plate 4749	Well	T=0	T=16	T=24	T=40	T=48		Well	T=0	T=16	T=24	T=40	T=48	WT/2Δ	T=0	T=16	T=24	T=40	T=48
WT 4749	A02	0.039	0.188	0.496	0.577	0.513	2del 4749	A02	0.04	0.268	0.57	0.623	0.587		0.975	0.701493	0.870175	0.926164	0.873935
WT 4749	A03	0.04	0.133	0.417	0.574	0.529	2del 4749	A03	0.04	0.22	0.537	0.629	0.586		1	0.604545	0.776536	0.91256	0.90273
WT 4749	A04	0.04	0.187	0.482	0.593	0.649	2del 4749	A04	0.04	0.245	0.511	0.556	0.601		1	0.763265	0.943249	1.06655	1.07987
WT 4749	A05	0.041	0.044	0.049	0.09	0.169	2del 4749	A05	0.04	0.046	0.087	0.596	0.597		1.025	0.956522	0.563218	0.151007	0.283082
WT 4749	A06	0.038	0.131	0.47	0.554	0.514	2del 4749	A06	0.038	0.217	0.477	0.6	0.608		1	0.603687	0.985325	0.923333	0.845395
WT 4749	A07	0.04	0.215	0.468	0.593	0.647	2del 4749	A07	0.037	0.294	0.522	0.59	0.647		1.08108	0.731293	0.896552	1.00508	1
WT 4749	A08	0.043	0.172	0.398	0.527	0.582	2del 4749	A08	0.04	0.204	0.485	0.562	0.588		1.075	0.843137	0.820619	0.937722	0.989796
WT 4749	A09	0.038	0.178	0.292	0.415	0.524	2del 4749	A09	0.038	0.208	0.481	0.552	0.615		1	0.855769	0.607069	0.751812	0.852033
WT 4749	A10	0.04	0.159	0.32	0.497	0.627	2del 4749	A10	0.042	0.2	0.525	0.617	0.682		0.952381	0.795	0.609524	0.805511	0.919355
WT 4749	A11	0.039	0.194	0.314	0.47	0.646	2del 4749	A11	0.037	0.217	0.482	0.577	0.682		1.05405	0.894009	0.651452	0.814558	0.947214
WT 4749	A12 (DMSO)	0.039	0.195	0.433	0.595	0.746	2del 4749	A12 (DMSO)	0.038	0.281	0.542	0.651	0.757		1.02632	0.69395	0.798893	0.913978	0.985469
WT 4749	B02	0.037	0.083	0.078	0.07	0.175	2del 4749	B02	0.039	0.259	0.575	0.642	0.537		0.948718	0.320463	0.135652	0.109034	0.325885
WT 4749	B03	0.038	0.186	0.452	0.538	0.574	2del 4749	B03	0.037	0.245	0.502	0.551	0.591		1.02703	0.759184	0.900398	0.976407	0.971235
WT 4749	B04	0.04	0.186	0.46	0.545	0.578	2del 4749	B04	0.04	0.242	0.497	0.544	0.58		1	0.768595	0.925553	1.00184	0.996552
WT 4749	B05	0.036	0.048	0.082	0.252	0.347	2del 4749	B05	0.038	0.067	0.146	0.441	0.516		0.947368	0.716418	0.561644	0.571429	0.672481
WT 4749	B06	0.037	0.133	0.472	0.587	0.58	2del 4749	B06	0.039	0.175	0.501	0.61	0.616		0.948718	0.76	0.942116	0.962295	0.941558
WT 4749	B07	0.041	0.195	0.487	0.586	0.634	2del 4749	B07	0.036	0.263	0.523	0.568	0.605		1.13889	0.741445	0.931166	1.03169	1.04793
WT 4749	B08	0.039	0.155	0.437	0.572	0.606	2del 4749	B08	0.039	0.206	0.505	0.597	0.635		1	0.752427	0.865347	0.958124	0.954331
WT 4749	B09	0.039	0.186	0.482	0.578	0.632	2del 4749	B09	0.039	0.237	0.533	0.593	0.634		1	0.78481	0.904315	0.974705	0.996845
WT 4749	B10	0.044	0.05	0.05	0.049	0.048	2del 4749	B10	0.039	0.039	0.038	0.039	0.039		1.12821	1.28205	1.31579	1.25641	1.23077
WT 4749	B11	0.037	0.165	0.448	0.546	0.574	2del 4749	B11	0.038	0.214	0.497	0.559	0.598		0.973684	0.771028	0.901408	0.976744	0.959866
WT 4749	B12 (DMSO)	0.036	0.197	0.495	0.598	0.69	2del 4749	B12 (DMSO)	0.036	0.235	0.537	0.606	0.69		1	0.838298	0.921788	0.986799	1
WT 4749	C02	0.042	0.239	0.305	0.097	0.211	2del 4749	C02	0.042	0.264	0.549	0.609	0.611		1	0.905303	0.555556	0.159278	0.345336
WT 4749	C03	0.036	0.174	0.48	0.603	0.638	2del 4749	C03	0.036	0.226	0.501	0.565	0.597		1	0.769912	0.958084	1.06726	1.06868
WT 4749	C04	0.034	0.109	0.281	0.459	0.447	2del 4749	C04	0.037	0.18	0.439	0.549	0.584		0.918919	0.605556	0.640091	0.836066	0.765411
WT 4749	C05	0.035	0.173	0.465	0.615	0.578	2del 4749	C05	0.036	0.226	0.479	0.534	0.575		0.972222	0.765487	0.970772	1.15169	1.00522
WT 4749	C06	0.033	0.16	0.34	0.299	0.267	2del 4749	C06	0.037	0.187	0.506	0.594	0.608		0.891892	0.855615	0.671937	0.503367	0.439145
WT 4749	C07	0.036	0.171	0.489	0.599	0.658	2del 4749	C07	0.039	0.263	0.506	0.538	0.567		0.923077	0.65019	0.966403	1.11338	1.16049
WT 4749	C08	0.034	0.211	0.545	0.697	0.77	2del 4749	C08	0.036	0.249	0.555	0.646	0.666		0.944444	0.84739	0.981982	1.07895	1.15616
WT 4749	C09	0.037	0.042	0.076	0.451	0.42	2del 4749	C09	0.037	0.041	0.103	0.59	0.653		1	1.02439	0.737864	0.764407	0.643185
WT 4749	C10	0.033	0.163	0.466	0.626	0.715	2del 4749	C10	0.037	0.199	0.501	0.581	0.615		0.891892	0.819095	0.93014	1.07745	1.1626
WT 4749	C11	0.036	0.116	0.371	0.537	0.559	2del 4749	C11	0.036	0.17	0.431	0.568	0.617		1	0.682353	0.860789	0.945423	0.905997
WT 4749	C12 (DMSO)	0.035	0.151	0.143	0.231	0.299	2del 4749	C12 (DMSO)	0.036	0.295	0.672	0.123	0.601		0.972222	0.511864	0.212798	1.87805	0.497504
WT 4749	D02	0.039	0.04	0.061	0.274	0.301	2del 4749	D02	0.04	0.041	0.059	0.262	0.202		0.975	0.97561	1.0339	1.0458	1.4901
WT 4749	D03	0.037	0.163	0.405	0.482	0.49	2del 4749	D03	0.04	0.248	0.51	0.538	0.498		0.925	0.657258	0.794118	0.895911	0.983936
WT 4749	D04	0.04	0.174	0.421	0.506	0.532	2del 4749	D04	0.04	0.256	0.528	0.57	0.581		1	0.679687	0.797348	0.887719	0.915663
WT 4749	D05	0.038	0.047	0.087	0.235	0.212	2del 4749	D05	0.038	0.046	0.086	0.272	0.259		1	1.02174	1.01163	0.863971	0.818533
WT 4749	D06	0.037	0.203	0.51	0.615	0.668	2del 4749	D06	0.039	0.253	0.523	0.575	0.609		0.948718	0.802372	0.975143	1.06957	1.09688
WT 4749	D07	0.043	0.191	0.451	0.523	0.556	2del 4749	D07	0.042	0.243	0.518	0.538	0.522		1.02381	0.786008	0.870656	0.972119	1.06513
WT 4749	D08	0.04	0.042	0.043	0.042	0.041	2del 4749	D08	0.043	0.042	0.043	0.043	0.041		0.930233	1	1	0.976744	1
WT 4749	D09	0.037	0.17	0.481	0.592	0.63	2del 4749	D09	0.036	0.169	0.498	0.598	0.632		1.02778	1.00592	0.965863	0.989967	0.996835
WT 4749	D10	0.035	0.154	0.384	0.478	0.524	2del 4749	D10	0.038	0.233	0.46	0.543	0.582		0.921053	0.660944	0.834783	0.880295	0.900344
WT 4749	D11	0.037	0.154	0.487	0.605	0.65	2del 4749	D11	0.037	0.205	0.548	0.645	0.696		1	0.75122	0.888686	0.937984	0.933908
WT 4749	D12 (DMSO)	0.036	0.197	0.503	0.609	0.689	2del 4749	D12 (DMSO)	0.037	0.244	0.577	0.666	0.739		0.972973	0.807377	0.87175	0.914414	0.932341
WT 4749	E02	0.038	0.143	0.417	0.504	0.341	2del 4749	E02	0.039	0.2	0.455	0.399	0.171		0.974359	0.715	0.916484	1.26316	1.99415
WT 4749	E03	0.038	0.193	0.465	0.553	0.584	2del 4749	E03	0.039	0.276	0.555	0.598	0.599		0.974359	0.699275	0.837838	0.924749	0.974958
WT 4749	E04	0.04	0.173	0.441	0.571	0.609	2del 4749	E04	0.041	0.221	0.513	0.58	0.604		0.97561	0.782805	0.859649	0.984483	1.00828
WT 4749	E05	0.036	0.179	0.461	0.556	0.596	2del 4749	E05	0.037	0.233	0.507	0.553	0.572		0.972973	0.76824	0.90927	1.00542	1.04196
WT 4749	E06	0.034	0.186	0.436	0.462	0.453	2del 4749	E06	0.036	0.276	0.521	0.478	0.437		0.944444	0.673913	0.836852	0.966527	1.03661
WT 4749	E07	0.037	0.193	0.479	0.568	0.616	2del 4749	E07	0.038	0.269	0.549	0.594	0.626		0.973684	0.717472	0.872495	0.956229	0.984026
WT 4749	E08	0.036	0.16	0.467	0.569	0.62	2del 4749	E08	0.036	0.202	0.518	0.599	0.632		1	0.792079	0.901544	0.949917	0.981013
WT 4749	E09	0.036	0.188	0.512	0.593	0.624	2del 4749	E09	0.035	0.199	0.513	0.565	0.594		1.02857	0.944724	0.998051	1.04956	1.05051
WT 4749	E10	0.036	0.178	0.476	0.586	0.631	2del 4749	E10	0.036	0.198	0.496	0.569	0.603		1	0.89899	0.959677	1.02988	1.04643
WT 4749	E11	0.036	0.166	0.455	0.568	0.618	2del 4749	E11	0.035	0.205	0.495	0.566	0.602		1.02857	0.809756	0.919192	1.00353	1.02658
WT 4749	E12 (DMSO)	0.037	0.208	0.548	0.664	0.718	2del 4749	E12 (DMSO)	0.038	0.244	0.512	0.585	0.649		0.973684	0.852459	1.07031	1.13504	1.10632
WT 4749	F02	0.038	0.172	0.463	0.467	0.314	2del 4749	F02	0.038	0.247	0.527	0.364	0.155		1	0.696356	0.878558	1.28297	2.02581
WT 4749	F03	0.038	0.134	0.359	0.506	0.505	2del 4749	F03	0.039	0.199	0.477	0.488	0.379		0.974359	0.673367	0.752621	1.03689	1.33245
WT 4749	F04	0.039	0.155	0.405	0.489	0.504	2del 4749	F04	0.038	0.227	0.518	0.551	0.527		1.02632	0.682819	0.781853	0.887477	0.956357
WT 4749	F05	0.038	0.2	0.483	0.562	0.572	2del 4749	F05	0.038	0.266	0.557	0.603	0.613		1	0.75188	0.867145	0.932007	0.933116
WT 4749	F06	0.039	0.075	0.276	0.517	0.519	2del 4749	F06	0.038	0.088	0.321	0.529	0.547		1.02632	0.852273	0.859813	0.977316	0.948812
WT 4749	F07	0.043	0.213	0.485	0.557	0.583	2del 4749	F07	0.043	0.259	0.532	0.574	0.592		1	0.822394	0.911654	0.970383	0.984797
WT 4749	F08	0.037	0.14	0.41	0.561	0.598	2del 4749	F08	0.039	0.189	0.491	0.567	0.583		0.948718	0.740741	0.835031	0.989418	1.02573
WT 4749	F09	0.039	0.098	0.283	0.5	0.513	2del 4749	F09	0.038	0.094	0.326	0.592	0.621		1.02632	1.04255	0.868098	0.844595	0.826087
WT 4749	F10	0.039	0.04	0.042	0.045	0.046	2del 4749	F10	0.039	0.04	0.041	0.043	0.044		1	1	1.02439	1.04651	1.04545
WT 4749	F11	0.037	0.174	0.466	0.58	0.621	2del 4749	F11	0.039	0.21	0.488	0.544	0.575		0.948718	0.828571	0.954918	1.06618	1.08
WT 4749	F12 (DMSO)	0.038	0.209	0.512	0.615	0.671	2del 4749	F12 (DMSO)	0.039	0.261	0.474	0.551	0.624		0.974359	0.800766	1.08017	1.11615	1.07532
WT 4749	G02	0.041	0.165	0.46	0.536	0.493	2del 4749	G02	0.042	0.228	0.532	0.534	0.413		0.97619	0.723684	0.864662	1.00375	1.1937
WT 4749	G03	0.037	0.182	0.424	0.523	0.538	2del 4749	G03	0.039	0.231	0.491	0.521	0.499		0.948718	0.787879	0.863544	1.00384	1.07816
WT 4749	G04	0.04	0.045	0.05	0.086	0.135	2del 4749	G04	0.039	0.046	0.051	0.132	0.226		1.02564	0.978261	0.980392	0.651515	0.597345
WT 4749	G05	0.037	0.049	0.067	0.092	0.05	2del 4749	G05	0.039	0.052	0.102	0.148	0.073		0.948718	0.942308	0.656863	0.621622	0.684932
WT 4749	G06	0.037	0.04	0.043	0.047	0.048	2del 4749	G06	0.038	0.041	0.044	0.045	0.047		0.973684	0.97561	0.977273	1.04444	1.02128
WT 4749	G07	0.037	0.206	0.473	0.555	0.593	2del 4749	G07	0.036	0.272	0.541	0.583	0.609		1.02778	0.757353	0.874307	0.951973	0.973727
WT 4749	G08	0.036	0.039	0.041	0.042	0.042	2del 4749	G08	0.036	0.038	0.04	0.041	0.042		1	1.02632	1.025	1.02439	1
WT 4749	G09	0.036	0.049	0.049	0.048	0.048	2del 4749	G09	0.036	0.05	0.052	0.052	0.052		1	0.98	0.942308	0.923077	0.923077
WT 4749	G10	0.037	0.196	0.381	0.499	0.57	2del 4749	G10	0.036	0.215	0.506	0.565	0.591		1.02778	0.911628	0.752964	0.883186	0.964467
WT 4749	G11	0.035	0.226	0.469	0.431	0.341	2del 4749	G11	0.036	0.353	0.646	0.696	0.685		0.972222	0.640227	0.726006	0.619253	0.49781
WT 4749	G12 (DMSO)	0.039	0.231	0.547	0.633	0.628	2del 4749	G12 (DMSO)	0.038	0.27	0.494	0.587	0.645		1.02632	0.855556	1.10729	1.07836	0.973643
WT 4749	H02	0.04	0.124	0.388	0.356	0.29	2del 4749	H02	0.042	0.136	0.361	0.31	0.226		0.952381	0.911765	1.07479	1.14839	1.28319
WT 4749	H03	0.04	0.159	0.407	0.501	0.455	2del 4749	H03	0.04	0.231	0.509	0.553	0.533		1	0.688312	0.799607	0.905967	0.853659
WT 4749	H04	0.041	0.044	0.043	0.041	0.039	2del 4749	H04	0.044	0.044	0.043	0.043	0.04		0.931818	1	1	0.953488	0.975
WT 4749	H05	0.039	0.053	0.057	0.096	0.095	2del 4749	H05	0.04	0.054	0.077	0.174	0.126		0.975	0.981481	0.74026	0.551724	0.753968
WT 4749	H06	0.121	0.282	0.379	0.508	0.574	2del 4749	H06	0.135	0.319	0.529	0.574	0.587		0.896296	0.884013	0.716446	0.885017	0.977853
WT 4749	H07	0.042	0.043	0.043	0.042	0.041	2del 4749	H07	0.042	0.043	0.043	0.044	0.042		1	1	1	0.954545	0.97619
WT 4749	H08	0.042	0.189	0.441	0.592	0.599	2del 4749	H08	0.044	0.186	0.477	0.578	0.598		0.954545	1.01613	0.924528	1.02422	1.00167
WT 4749	H09	0.04	0.186	0.43	0.553	0.584	2del 4749	H09	0.041	0.194	0.485	0.573	0.596		0.97561	0.958763	0.886598	0.965096	0.979866
WT 4749	H10	0.04	0.217	0.51	0.587	0.618	2del 4749	H10	0.039	0.249	0.542	0.596	0.622		1.02564	0.871486	0.940959	0.984899	0.993569
WT 4749	H11	0.037	0.186	0.433	0.511	0.515	2del 4749	H11	0.041	0.205	0.492	0.566	0.564		0.902439	0.907317	0.880081	0.902827	0.913121
WT 4749	H12 (DMSO)	0.037	0.218	0.542	0.628	0.625	2del 4749	H12 (DMSO)	0.037	0.275	0.563	0.609	0.58		1	0.792727	0.9627	1.0312	1.07759

## Sheet: 4750
Plate 4750	Well	T=0	T=16	T=24	T=40	T=48		Well	T=0	T=16	T=24	T=40	T=48	WT/2Δ	T=0	T=16	T=24	T=40	T=48
WT 4750	A02	0.037	0.179	0.507	0.61	0.552	2del 4750	A02	0.039	0.259	0.561	0.452	0.797		0.948718	0.69112	0.903743	1.34956	0.692597
WT 4750	A03	0.039	0.042	0.043	0.048	0.05	2del 4750	A03	0.039	0.044	0.049	0.068	0.066		1	0.954545	0.877551	0.705882	0.757576
WT 4750	A04	0.049	0.166	0.409	0.55	0.654	2del 4750	A04	0.049	0.227	0.502	0.586	0.652		1	0.731278	0.814741	0.938567	1.00307
WT 4750	A05	0.038	0.179	0.456	0.577	0.676	2del 4750	A05	0.04	0.247	0.53	0.604	0.677		0.95	0.724696	0.860377	0.955298	0.998523
WT 4750	A06	0.036	0.14	0.337	0.626	0.786	2del 4750	A06	0.037	0.225	0.518	0.619	0.696		0.972973	0.622222	0.650579	1.01131	1.12931
WT 4750	A07	0.041	0.214	0.276	0.44	0.539	2del 4750	A07	0.038	0.179	0.425	0.537	0.623		1.07895	1.19553	0.649412	0.819367	0.865169
WT 4750	A08	0.046	0.139	0.198	0.471	0.61	2del 4750	A08	0.041	0.082	0.278	0.555	0.62		1.12195	1.69512	0.71223	0.848649	0.983871
WT 4750	A09	0.042	0.194	0.26	0.411	0.648	2del 4750	A09	0.038	0.239	0.514	0.589	0.7		1.10526	0.811715	0.505837	0.697793	0.925714
WT 4750	A10	0.039	0.204	0.359	0.598	0.706	2del 4750	A10	0.039	0.282	0.495	0.579	0.678		1	0.723404	0.725253	1.03282	1.0413
WT 4750	A11	0.04	0.258	0.347	0.465	0.634	2del 4750	A11	0.039	0.288	0.572	0.637	0.724		1.02564	0.895833	0.606643	0.729984	0.875691
WT 4750	A12 (DMSO)	0.042	0.25	0.291	0.485	0.732	2del 4750	A12 (DMSO)	0.039	0.311	0.535	0.634	0.794		1.07692	0.803859	0.543925	0.764984	0.921914
WT 4750	B02	0.037	0.125	0.424	0.573	0.476	2del 4750	B02	0.038	0.206	0.511	0.619	0.436		0.973684	0.606796	0.829746	0.925687	1.09174
WT 4750	B03	0.038	0.186	0.487	0.581	0.533	2del 4750	B03	0.039	0.244	0.518	0.586	0.573		0.974359	0.762295	0.940154	0.991468	0.930192
WT 4750	B04	0.04	0.168	0.435	0.553	0.621	2del 4750	B04	0.039	0.236	0.494	0.552	0.596		1.02564	0.711864	0.880567	1.00181	1.04195
WT 4750	B05	0.037	0.136	0.408	0.566	0.637	2del 4750	B05	0.038	0.225	0.507	0.576	0.619		0.973684	0.604444	0.804734	0.982639	1.02908
WT 4750	B06	0.039	0.16	0.437	0.549	0.624	2del 4750	B06	0.04	0.238	0.504	0.563	0.632		0.975	0.672269	0.867063	0.975133	0.987342
WT 4750	B07	0.039	0.112	0.318	0.498	0.552	2del 4750	B07	0.038	0.141	0.412	0.534	0.522		1.02632	0.794326	0.771845	0.932584	1.05747
WT 4750	B08	0.04	0.2	0.422	0.513	0.573	2del 4750	B08	0.037	0.22	0.475	0.532	0.586		1.08108	0.909091	0.888421	0.964286	0.977816
WT 4750	B09	0.044	0.269	0.362	0.448	0.54	2del 4750	B09	0.038	0.26	0.523	0.577	0.651		1.15789	1.03462	0.692161	0.77643	0.829493
WT 4750	B10	0.038	0.301	0.298	0.39	0.525	2del 4750	B10	0.036	0.243	0.512	0.563	0.633		1.05556	1.23868	0.582031	0.692718	0.829384
WT 4750	B11	0.041	0.23	0.461	0.532	0.611	2del 4750	B11	0.039	0.259	0.521	0.581	0.676		1.05128	0.888031	0.884837	0.915663	0.903846
WT 4750	B12 (DMSO)	0.04	0.205	0.304	0.407	0.609	2del 4750	B12 (DMSO)	0.042	0.385	0.351	0.439	0.583		0.952381	0.532468	0.866097	0.927107	1.0446
WT 4750	C02	0.038	0.14	0.142	0.053	0.439	2del 4750	C02	0.038	0.287	0.327	0.204	0.572		1	0.487805	0.434251	0.259804	0.767483
WT 4750	C03	0.035	0.119	0.196	0.073	0.11	2del 4750	C03	0.035	0.113	0.221	0.152	0.351		1	1.0531	0.886878	0.480263	0.31339
WT 4750	C04	0.036	0.216	0.453	0.443	0.592	2del 4750	C04	0.038	0.273	0.555	0.613	0.648		0.947368	0.791209	0.816216	0.722675	0.91358
WT 4750	C05	0.031	0.209	0.515	0.666	0.713	2del 4750	C05	0.034	0.24	0.489	0.53	0.582		0.911765	0.870833	1.05317	1.2566	1.22509
WT 4750	C06	0.041	0.062	0.06	0.082	0.058	2del 4750	C06	0.041	0.053	0.059	0.073	0.072		1	1.16981	1.01695	1.12329	0.805556
WT 4750	C07	0.046	0.229	0.43	0.453	0.205	2del 4750	C07	0.045	0.274	0.483	0.554	0.559		1.02222	0.835766	0.890269	0.81769	0.366726
WT 4750	C08	0.035	0.297	0.57	0.499	0.459	2del 4750	C08	0.039	0.247	0.506	0.569	0.626		0.897436	1.20243	1.12648	0.876977	0.733227
WT 4750	C09	0.036	0.052	0.048	0.046	0.046	2del 4750	C09	0.038	0.042	0.053	0.055	0.046		0.947368	1.2381	0.90566	0.836364	1
WT 4750	C10	0.036	0.146	0.279	0.313	0.478	2del 4750	C10	0.038	0.172	0.447	0.571	0.62		0.947368	0.848837	0.624161	0.548161	0.770968
WT 4750	C11	0.035	0.153	0.409	0.629	0.729	2del 4750	C11	0.039	0.18	0.5	0.564	0.614		0.897436	0.85	0.818	1.11525	1.1873
WT 4750	C12 (DMSO)	0.037	0.281	0.531	0.323	0.444	2del 4750	C12 (DMSO)	0.039	0.297	0.533	0.593	0.666		0.948718	0.946128	0.996248	0.544688	0.666667
WT 4750	D02	0.036	0.192	0.485	0.542	0.458	2del 4750	D02	0.039	0.283	0.587	0.602	0.38		0.923077	0.678445	0.826235	0.900332	1.20526
WT 4750	D03	0.038	0.11	0.363	0.496	0.416	2del 4750	D03	0.04	0.179	0.514	0.596	0.464		0.95	0.614525	0.706226	0.832215	0.896552
WT 4750	D04	0.039	0.041	0.043	0.046	0.045	2del 4750	D04	0.039	0.044	0.045	0.047	0.047		1	0.931818	0.955556	0.978723	0.957447
WT 4750	D05	0.037	0.074	0.177	0.468	0.519	2del 4750	D05	0.037	0.074	0.149	0.44	0.488		1	1	1.18792	1.06364	1.06352
WT 4750	D06	0.037	0.041	0.042	0.043	0.042	2del 4750	D06	0.04	0.044	0.044	0.044	0.043		0.925	0.931818	0.954545	0.977273	0.976744
WT 4750	D07	0.041	0.21	0.49	0.556	0.546	2del 4750	D07	0.041	0.253	0.546	0.6	0.529		1	0.83004	0.897436	0.926667	1.03214
WT 4750	D08	0.037	0.196	0.468	0.567	0.634	2del 4750	D08	0.038	0.26	0.547	0.615	0.657		0.973684	0.753846	0.855576	0.921951	0.964992
WT 4750	D09	0.038	0.135	0.376	0.562	0.63	2del 4750	D09	0.037	0.17	0.454	0.583	0.647		1.02703	0.794118	0.828194	0.963979	0.973725
WT 4750	D10	0.039	0.046	0.057	0.075	0.054	2del 4750	D10	0.036	0.045	0.052	0.065	0.052		1.08333	1.02222	1.09615	1.15385	1.03846
WT 4750	D11	0.038	0.248	0.542	0.63	0.683	2del 4750	D11	0.037	0.275	0.561	0.63	0.679		1.02703	0.901818	0.966132	1	1.00589
WT 4750	D12 (DMSO)	0.039	0.217	0.374	0.509	0.671	2del 4750	D12 (DMSO)	0.039	0.285	0.45	0.529	0.636		1	0.761404	0.831111	0.962193	1.05503
WT 4750	E02	0.036	0.037	0.038	0.039	0.04	2del 4750	E02	0.037	0.039	0.04	0.041	0.042		0.972973	0.948718	0.95	0.95122	0.952381
WT 4750	E03	0.038	0.087	0.107	0.134	0.099	2del 4750	E03	0.037	0.105	0.153	0.116	0.105		1.02703	0.828571	0.699346	1.15517	0.942857
WT 4750	E04	0.039	0.158	0.381	0.461	0.351	2del 4750	E04	0.039	0.242	0.503	0.511	0.252		1	0.652893	0.757455	0.902153	1.39286
WT 4750	E05	0.036	0.173	0.445	0.537	0.576	2del 4750	E05	0.037	0.262	0.529	0.583	0.531		0.972973	0.660305	0.84121	0.921098	1.08475
WT 4750	E06	0.036	0.194	0.473	0.558	0.599	2del 4750	E06	0.038	0.256	0.527	0.592	0.613		0.947368	0.757812	0.897533	0.942568	0.977162
WT 4750	E07	0.038	0.038	0.04	0.04	0.04	2del 4750	E07	0.038	0.04	0.038	0.039	0.041		1	0.95	1.05263	1.02564	0.97561
WT 4750	E08	0.038	0.188	0.445	0.591	0.636	2del 4750	E08	0.036	0.23	0.525	0.641	0.677		1.05556	0.817391	0.847619	0.921997	0.939439
WT 4750	E09	0.04	0.181	0.402	0.563	0.561	2del 4750	E09	0.041	0.207	0.404	0.531	0.368		0.97561	0.874396	0.99505	1.06026	1.52446
WT 4750	E10	0.036	0.041	0.059	0.361	0.514	2del 4750	E10	0.036	0.04	0.05	0.296	0.39		1	1.025	1.18	1.21959	1.31795
WT 4750	E11	0.038	0.039	0.04	0.042	0.041	2del 4750	E11	0.038	0.04	0.041	0.042	0.042		1	0.975	0.97561	1	0.97619
WT 4750	E12 (DMSO)	0.039	0.219	0.36	0.487	0.628	2del 4750	E12 (DMSO)	0.037	0.291	0.43	0.568	0.606		1.05405	0.752577	0.837209	0.857394	1.0363
WT 4750	F02	0.038	0.038	0.038	0.04	0.04	2del 4750	F02	0.038	0.039	0.04	0.041	0.041		1	0.974359	0.95	0.97561	0.97561
WT 4750	F03	0.039	0.202	0.493	0.536	0.414	2del 4750	F03	0.04	0.283	0.562	0.574	0.445		0.975	0.713781	0.877224	0.933798	0.930337
WT 4750	F04	0.036	0.11	0.283	0.397	0.436	2del 4750	F04	0.039	0.186	0.434	0.468	0.445		0.923077	0.591398	0.652074	0.848291	0.979775
WT 4750	F05	0.038	0.199	0.496	0.579	0.589	2del 4750	F05	0.038	0.29	0.564	0.604	0.574		1	0.686207	0.879433	0.958609	1.02613
WT 4750	F06	0.038	0.183	0.468	0.567	0.601	2del 4750	F06	0.039	0.267	0.528	0.59	0.622		0.974359	0.685393	0.886364	0.961017	0.966238
WT 4750	F07	0.04	0.064	0.124	0.222	0.22	2del 4750	F07	0.039	0.086	0.23	0.397	0.332		1.02564	0.744186	0.53913	0.559194	0.662651
WT 4750	F08	0.038	0.195	0.466	0.548	0.595	2del 4750	F08	0.036	0.242	0.513	0.571	0.616		1.05556	0.805785	0.908382	0.95972	0.965909
WT 4750	F09	0.04	0.153	0.398	0.562	0.621	2del 4750	F09	0.036	0.169	0.42	0.556	0.596		1.11111	0.905325	0.947619	1.01079	1.04195
WT 4750	F10	0.042	0.217	0.268	0.377	0.463	2del 4750	F10	0.039	0.245	0.524	0.594	0.635		1.07692	0.885714	0.51145	0.63468	0.729134
WT 4750	F11	0.039	0.182	0.497	0.59	0.605	2del 4750	F11	0.038	0.219	0.533	0.613	0.601		1.02632	0.83105	0.932458	0.96248	1.00666
WT 4750	F12 (DMSO)	0.041	0.248	0.399	0.494	0.585	2del 4750	F12 (DMSO)	0.037	0.295	0.572	0.632	0.686		1.10811	0.840678	0.697552	0.781646	0.85277
WT 4750	G02	0.039	0.21	0.457	0.472	0.388	2del 4750	G02	0.039	0.314	0.529	0.434	0.282		1	0.66879	0.863894	1.08756	1.37589
WT 4750	G03	0.038	0.161	0.374	0.416	0.334	2del 4750	G03	0.04	0.23	0.472	0.474	0.357		0.95	0.7	0.792373	0.877637	0.935574
WT 4750	G04	0.038	0.171	0.282	0.204	0.133	2del 4750	G04	0.038	0.277	0.534	0.516	0.335		1	0.617329	0.52809	0.395349	0.397015
WT 4750	G05	0.037	0.097	0.3	0.471	0.465	2del 4750	G05	0.038	0.146	0.407	0.574	0.558		0.973684	0.664384	0.737101	0.820557	0.833333
WT 4750	G06	0.05	0.197	0.463	0.576	0.59	2del 4750	G06	0.053	0.268	0.527	0.599	0.622		0.943396	0.735075	0.878558	0.961603	0.948553
WT 4750	G07	0.036	0.189	0.451	0.54	0.569	2del 4750	G07	0.036	0.234	0.513	0.591	0.625		1	0.807692	0.879142	0.913706	0.9104
WT 4750	G08	0.039	0.224	0.452	0.526	0.56	2del 4750	G08	0.037	0.251	0.513	0.573	0.606		1.05405	0.89243	0.881092	0.917976	0.924092
WT 4750	G09	0.038	0.175	0.42	0.512	0.489	2del 4750	G09	0.039	0.218	0.454	0.519	0.51		0.974359	0.802752	0.92511	0.986513	0.958824
WT 4750	G10	0.048	0.053	0.052	0.049	0.044	2del 4750	G10	0.04	0.041	0.04	0.038	0.039		1.2	1.29268	1.3	1.28947	1.12821
WT 4750	G11	0.044	0.089	0.107	0.085	0.089	2del 4750	G11	0.037	0.059	0.091	0.132	0.1		1.18919	1.50847	1.17582	0.643939	0.89
WT 4750	G12 (DMSO)	0.038	0.252	0.52	0.594	0.646	2del 4750	G12 (DMSO)	0.041	0.297	0.436	0.509	0.563		0.926829	0.848485	1.19266	1.16699	1.14742
WT 4750	H02	0.039	0.177	0.364	0.287	0.2	2del 4750	H02	0.041	0.252	0.529	0.293	0.142		0.95122	0.702381	0.688091	0.979522	1.40845
WT 4750	H03	0.037	0.189	0.463	0.462	0.338	2del 4750	H03	0.038	0.201	0.522	0.452	0.261		0.973684	0.940299	0.886973	1.02212	1.29502
WT 4750	H04	0.041	0.101	0.272	0.373	0.349	2del 4750	H04	0.041	0.164	0.416	0.486	0.37		1	0.615854	0.653846	0.76749	0.943243
WT 4750	H05	0.038	0.069	0.151	0.338	0.284	2del 4750	H05	0.039	0.085	0.254	0.383	0.283		0.974359	0.811765	0.594488	0.882507	1.00353
WT 4750	H06	0.04	0.227	0.524	0.568	0.537	2del 4750	H06	0.041	0.289	0.569	0.624	0.62		0.97561	0.785467	0.920914	0.910256	0.866129
WT 4750	H07	0.04	0.148	0.376	0.476	0.425	2del 4750	H07	0.038	0.203	0.484	0.474	0.312		1.05263	0.729064	0.77686	1.00422	1.36218
WT 4750	H08	0.049	0.154	0.327	0.291	0.378	2del 4750	H08	0.039	0.198	0.451	0.527	0.464		1.25641	0.777778	0.725055	0.552182	0.814655
WT 4750	H09	0.04	0.226	0.422	0.546	0.589	2del 4750	H09	0.043	0.256	0.512	0.574	0.567		0.930233	0.882812	0.824219	0.95122	1.0388
WT 4750	H10	0.042	0.245	0.346	0.461	0.517	2del 4750	H10	0.04	0.273	0.532	0.578	0.576		1.05	0.897436	0.650376	0.797578	0.897569
WT 4750	H11	0.039	0.145	0.396	0.468	0.359	2del 4750	H11	0.04	0.157	0.447	0.579	0.56		0.975	0.923567	0.885906	0.80829	0.641071
WT 4750	H12 (DMSO)	0.038	0.245	0.412	0.551	0.559	2del 4750	H12 (DMSO)	0.04	0.292	0.451	0.521	0.518		0.95	0.839041	0.913525	1.05758	1.07915

[truncated: 2 more sheets: 4751, 4752]
