# Supplementary material for: Rapid Identification of Chemoresistance Mechanisms Using Yeast DNA Mismatch Repair Mutants
Source: G3 (Bethesda). 2015 Jul 21;5(9):1925–35. doi: 10.1534/g3.115.020560 (PMC4555229; doi:10.1534/g3.115.020560)
Supplement: Supporting Information [file supp_g3.115.020560_FileS2.xlsx]

## Sheet: 4762
Plate 4762	Well	T=0	T=16	T=24	T=40		Well	T=0	T=16	T=24	T=40	WT/2Δ	T=0	T=16	T=24	T=40
WT 4762	A02	0.04	0.286	0.534	0.651	2del 4762	A02	0.039	0.275	0.548	0.626		1.02564	1.04	0.974453	1.03994
WT 4762	A03	0.038	0.27	0.505	0.64	2del 4762	A03	0.037	0.218	0.144	0.265		1.02703	1.23853	3.50694	2.41509
WT 4762	A04	0.037	0.286	0.524	0.635	2del 4762	A04	0.036	0.274	0.525	0.586		1.02778	1.0438	0.998095	1.08362
WT 4762	A05	0.037	0.266	0.516	0.627	2del 4762	A05	0.038	0.275	0.517	0.591		0.973684	0.967273	0.998066	1.06091
WT 4762	A06	0.036	0.266	0.508	0.633	2del 4762	A06	0.036	0.256	0.509	0.611		1	1.03906	0.998035	1.03601
WT 4762	A07	0.041	0.327	0.275	0.432	2del 4762	A07	0.037	0.25	0.527	0.615		1.10811	1.308	0.521822	0.702439
WT 4762	A08	0.037	0.184	0.407	0.582	2del 4762	A08	0.04	0.215	0.473	0.637		0.925	0.855814	0.860465	0.913658
WT 4762	A09	0.038	0.276	0.523	0.652	2del 4762	A09	0.038	0.278	0.535	0.626		1	0.992806	0.97757	1.04153
WT 4762	A10	0.034	0.176	0.335	0.628	2del 4762	A10	0.037	0.226	0.518	0.661		0.918919	0.778761	0.646718	0.950076
WT 4762	A11	0.038	0.216	0.237	0.476	2del 4762	A11	0.036	0.151	0.342	0.433		1.05556	1.43046	0.692982	1.09931
WT 4762	B02	0.037	0.286	0.52	0.613	2del 4762	B02	0.036	0.298	0.544	0.598		1.02778	0.959732	0.955882	1.02508
WT 4762	B03	0.039	0.271	0.49	0.587	2del 4762	B03	0.037	0.311	0.55	0.591		1.05405	0.871383	0.890909	0.993232
WT 4762	B04	0.036	0.246	0.456	0.568	2del 4762	B04	0.037	0.28	0.516	0.571		0.972973	0.878571	0.883721	0.994746
WT 4762	B05	0.038	0.266	0.489	0.607	2del 4762	B05	0.038	0.257	0.495	0.583		1	1.03502	0.987879	1.04117
WT 4762	B06	0.039	0.266	0.484	0.583	2del 4762	B06	0.038	0.285	0.532	0.606		1.02632	0.933333	0.909774	0.962046
WT 4762	B07	0.037	0.26	0.477	0.59	2del 4762	B07	0.037	0.292	0.533	0.598		1	0.890411	0.894934	0.986622
WT 4762	B08	0.036	0.25	0.463	0.568	2del 4762	B08	0.038	0.295	0.539	0.612		0.947368	0.847458	0.858998	0.928105
WT 4762	B09	0.036	0.277	0.504	0.604	2del 4762	B09	0.037	0.28	0.563	0.607		0.972973	0.989286	0.895204	0.995058
WT 4762	B10	0.036	0.255	0.489	0.604	2del 4762	B10	0.037	0.297	0.563	0.646		0.972973	0.858586	0.868561	0.934985
WT 4762	B11	0.037	0.241	0.454	0.589	2del 4762	B11	0.038	0.296	0.53	0.6		0.973684	0.814189	0.856604	0.981667
WT 4762	C02	0.036	0.146	0.373	0.37	2del 4762	C02	0.035	0.19	0.454	0.346		1.02857	0.768421	0.821586	1.06936
WT 4762	C03	0.037	0.237	0.475	0.584	2del 4762	C03	0.034	0.3	0.591	0.39		1.08824	0.79	0.803723	1.49744
WT 4762	C04	0.036	0.235	0.481	0.592	2del 4762	C04	0.036	0.247	0.554	0.46		1	0.951417	0.868231	1.28696
WT 4762	C05	0.035	0.262	0.479	0.591	2del 4762	C05	0.035	0.29	0.577	0.563		1	0.903448	0.830156	1.04973
WT 4762	C06	0.036	0.22	0.443	0.58	2del 4762	C06	0.035	0.24	0.548	0.632		1.02857	0.916667	0.808394	0.917722
WT 4762	C07	0.037	0.267	0.486	0.601	2del 4762	C07	0.036	0.284	0.57	0.541		1.02778	0.940141	0.852632	1.11091
WT 4762	C08	0.034	0.195	0.442	0.561	2del 4762	C08	0.034	0.292	0.601	0.641		1	0.667808	0.735441	0.875195
WT 4762	C09	0.035	0.086	0.169	0.289	2del 4762	C09	0.036	0.135	0.224	0.147		0.972222	0.637037	0.754464	1.96599
WT 4762	C10	0.035	0.179	0.383	0.587	2del 4762	C10	0.037	0.233	0.498	0.604		0.945946	0.76824	0.769076	0.971854
WT 4762	C11	0.039	0.088	0.242	0.172	2del 4762	C11	0.034	0.129	0.299	0.247		1.14706	0.682171	0.809365	0.696356
WT 4762	D02	0.038	0.292	0.522	0.523	2del 4762	D02	0.037	0.308	0.585	0.534		1.02703	0.948052	0.892308	0.979401
WT 4762	D03	0.037	0.253	0.465	0.528	2del 4762	D03	0.037	0.308	0.565	0.589		1	0.821429	0.823009	0.896435
WT 4762	D04	0.038	0.254	0.456	0.53	2del 4762	D04	0.038	0.303	0.55	0.561		1	0.838284	0.829091	0.944742
WT 4762	D05	0.037	0.232	0.438	0.541	2del 4762	D05	0.036	0.279	0.544	0.608		1.02778	0.831541	0.805147	0.889803
WT 4762	D06	0.037	0.253	0.452	0.54	2del 4762	D06	0.036	0.287	0.531	0.591		1.02778	0.881533	0.851224	0.913706
WT 4762	D07	0.039	0.214	0.427	0.528	2del 4762	D07	0.039	0.298	0.567	0.624		1	0.718121	0.753086	0.846154
WT 4762	D08	0.035	0.28	0.504	0.605	2del 4762	D08	0.036	0.314	0.573	0.637		0.972222	0.89172	0.879581	0.949765
WT 4762	D09	0.036	0.269	0.483	0.58	2del 4762	D09	0.036	0.287	0.531	0.59		1	0.937282	0.909605	0.983051
WT 4762	D10	0.037	0.243	0.459	0.583	2del 4762	D10	0.038	0.275	0.519	0.582		0.973684	0.883636	0.884393	1.00172
WT 4762	D11	0.036	0.043	0.058	0.248	2del 4762	D11	0.038	0.043	0.059	0.227		0.947368	1	0.983051	1.09251
WT 4762	E02	0.036	0.241	0.459	0.399	2del 4762	E02	0.035	0.266	0.557	0.518		1.02857	0.906015	0.824057	0.77027
WT 4762	E03	0.037	0.254	0.475	0.543	2del 4762	E03	0.036	0.295	0.54	0.563		1.02778	0.861017	0.87963	0.964476
WT 4762	E04	0.037	0.236	0.435	0.529	2del 4762	E04	0.038	0.3	0.541	0.586		0.973684	0.786667	0.804067	0.90273
WT 4762	E05	0.037	0.225	0.435	0.525	2del 4762	E05	0.037	0.31	0.546	0.565		1	0.725806	0.796703	0.929204
WT 4762	E06	0.035	0.253	0.453	0.557	2del 4762	E06	0.036	0.298	0.538	0.599		0.972222	0.848993	0.842007	0.929883
WT 4762	E07	0.036	0.263	0.478	0.581	2del 4762	E07	0.036	0.312	0.557	0.634		1	0.842949	0.858169	0.916404
WT 4762	E08	0.037	0.279	0.494	0.587	2del 4762	E08	0.036	0.278	0.511	0.585		1.02778	1.0036	0.966732	1.00342
WT 4762	E09	0.034	0.256	0.472	0.598	2del 4762	E09	0.036	0.319	0.582	0.656		0.944444	0.802508	0.810997	0.911585
WT 4762	E10	0.033	0.177	0.431	0.593	2del 4762	E10	0.034	0.239	0.534	0.611		0.970588	0.740586	0.807116	0.97054
WT 4762	E11	0.035	0.279	0.519	0.593	2del 4762	E11	0.035	0.31	0.561	0.626		1	0.9	0.925134	0.947284
WT 4762	F02	0.039	0.041	0.043	0.044	2del 4762	F02	0.037	0.04	0.041	0.182		1.05405	1.025	1.04878	0.241758
WT 4762	F03	0.038	0.222	0.441	0.417	2del 4762	F03	0.037	0.255	0.515	0.45		1.02703	0.870588	0.856311	0.926667
WT 4762	F04	0.037	0.241	0.442	0.503	2del 4762	F04	0.037	0.265	0.507	0.485		1	0.909434	0.871795	1.03711
WT 4762	F05	0.037	0.251	0.442	0.53	2del 4762	F05	0.036	0.31	0.541	0.552		1.02778	0.809677	0.817006	0.960145
WT 4762	F06	0.036	0.268	0.483	0.579	2del 4762	F06	0.037	0.309	0.543	0.584		0.972973	0.867314	0.889503	0.991438
WT 4762	F07	0.037	0.241	0.449	0.536	2del 4762	F07	0.037	0.278	0.507	0.563		1	0.866906	0.885602	0.952043
WT 4762	F08	0.131	0.253	0.465	0.505	2del 4762	F08	0.115	0.328	0.57	0.538		1.13913	0.771341	0.815789	0.938662
WT 4762	F09	0.036	0.276	0.498	0.593	2del 4762	F09	0.036	0.311	0.552	0.61		1	0.88746	0.902174	0.972131
WT 4762	F10	0.037	0.272	0.487	0.599	2del 4762	F10	0.038	0.319	0.549	0.61		0.973684	0.852665	0.887067	0.981967
WT 4762	F11	0.04	0.273	0.188	0.28	2del 4762	F11	0.036	0.279	0.512	0.555		1.11111	0.978495	0.367188	0.504505
WT 4762	G02	0.037	0.243	0.432	0.42	2del 4762	G02	0.037	0.267	0.533	0.435		1	0.910112	0.810507	0.965517
WT 4762	G03	0.037	0.258	0.484	0.483	2del 4762	G03	0.037	0.279	0.538	0.492		1	0.924731	0.899628	0.981707
WT 4762	G04	0.037	0.253	0.462	0.551	2del 4762	G04	0.037	0.319	0.544	0.547		1	0.793103	0.849265	1.00731
WT 4762	G05	0.037	0.26	0.469	0.56	2del 4762	G05	0.039	0.288	0.532	0.58		0.948718	0.902778	0.881579	0.965517
WT 4762	G06	0.036	0.236	0.441	0.56	2del 4762	G06	0.037	0.248	0.487	0.571		0.972973	0.951613	0.905544	0.980736
WT 4762	G07	0.035	0.254	0.465	0.564	2del 4762	G07	0.037	0.316	0.554	0.606		0.945946	0.803797	0.83935	0.930693
WT 4762	G08	0.038	0.219	0.451	0.573	2del 4762	G08	0.037	0.259	0.542	0.618		1.02703	0.84556	0.832103	0.927184
WT 4762	G09	0.035	0.298	0.535	0.585	2del 4762	G09	0.037	0.314	0.556	0.609		0.945946	0.949045	0.96223	0.960591
WT 4762	G10	0.035	0.208	0.434	0.528	2del 4762	G10	0.036	0.269	0.558	0.626		0.972222	0.773234	0.777778	0.84345
WT 4762	G11	0.036	0.269	0.487	0.548	2del 4762	G11	0.037	0.326	0.565	0.62		0.972973	0.825153	0.861947	0.883871
WT 4762	H02	0.039	0.252	0.47	0.366	2del 4762	H02	0.039	0.318	0.573	0.431		1	0.792453	0.820244	0.849188
WT 4762	H03	0.037	0.082	0.241	0.215	2del 4762	H03	0.037	0.119	0.333	0.249		1	0.689076	0.723724	0.863454
WT 4762	H04	0.04	0.251	0.465	0.505	2del 4762	H04	0.04	0.317	0.55	0.526		1	0.791798	0.845455	0.960076
WT 4762	H05	0.039	0.27	0.484	0.496	2del 4762	H05	0.038	0.296	0.536	0.52		1.02632	0.912162	0.902985	0.953846
WT 4762	H06	0.04	0.235	0.439	0.47	2del 4762	H06	0.042	0.312	0.384	0.465		0.952381	0.753205	1.14323	1.01075
WT 4762	H07	0.038	0.277	0.501	0.531	2del 4762	H07	0.042	0.29	0.321	0.381		0.904762	0.955172	1.56075	1.3937
WT 4762	H08	0.039	0.284	0.498	0.497	2del 4762	H08	0.039	0.352	0.59	0.573		1	0.806818	0.844068	0.867365
WT 4762	H09	0.035	0.295	0.538	0.529	2del 4762	H09	0.037	0.31	0.57	0.61		0.945946	0.951613	0.94386	0.867213
WT 4762	H10	0.038	0.286	0.533	0.448	2del 4762	H10	0.043	0.269	0.301	0.401		0.883721	1.0632	1.77076	1.11721
WT 4762	H11	0.038	0.281	0.504	0.524	2del 4762	H11	0.038	0.341	0.581	0.617		1	0.824047	0.86747	0.849271

## Sheet: 4763
Plate 4763	Well	T=0	T=16	T=24	T=40		Well	T=0	T=16	T=24	T=40
WT 4763	A02	0.041	0.254	0.529	0.648	2del 4763	A02	0.039	0.341	0.595	0.647
WT 4763	A03	0.037	0.299	0.558	0.658	2del 4763	A03	0.037	0.357	0.604	0.649
WT 4763	A04	0.037	0.254	0.494	0.602	2del 4763	A04	0.037	0.264	0.497	0.54
WT 4763	B02	0.036	0.258	0.488	0.601	2del 4763	B02	0.037	0.341	0.582	0.633
WT 4763	B03	0.039	0.042	0.044	0.588	2del 4763	B03	0.037	0.041	0.043	0.045
WT 4763	B04	0.038	0.148	0.362	0.584	2del 4763	B04	0.039	0.168	0.411	0.542
WT 4763	C02	0.037	0.287	0.522	0.592	2del 4763	C02	0.037	0.394	0.592	0.32
WT 4763	C03	0.036	0.244	0.472	0.633	2del 4763	C03	0.034	0.332	0.624	0.517
WT 4763	C04	0.037	0.233	0.45	0.657	2del 4763	C04	0.036	0.302	0.574	0.561
WT 4763	D02	0.037	0.269	0.492	0.552	2del 4763	D02	0.037	0.327	0.527	0.599
WT 4763	D03	0.034	0.219	0.423	0.045	2del 4763	D03	0.036	0.255	0.508	0.562
WT 4763	D04	0.039	0.2	0.437	0.547	2del 4763	D04	0.04	0.245	0.487	0.515
WT 4763	E02	0.036	0.25	0.47	0.547	2del 4763	E02	0.036	0.33	0.566	0.592
WT 4763	E03	0.036	0.265	0.475	0.487	2del 4763	E03	0.037	0.319	0.55	0.6
WT 4763	E04	0.037	0.233	0.43	0.541	2del 4763	E04	0.037	0.32	0.559	0.606
WT 4763	F02	0.037	0.222	0.036	0.585	2del 4763	F02	0.038	0.3	0.037	0.038
WT 4763	F03	0.037	0.218	0.471	0.637	2del 4763	F03	0.038	0.266	0.542	0.567
WT 4763	G02	0.043	0.043	0.041	0.042	2del 4763	G02	0.039	0.043	0.042	0.043
WT 4763	G03	0.038	0.276	0.494	0.578	2del 4763	G03	0.037	0.312	0.549	0.541
WT 4763	H02	0.038	0.048	0.051	0.539	2del 4763	H02	0.039	0.064	0.055	0.081
WT 4763	H03	0.039	0.271	0.497	0.507	2del 4763	H03	0.038	0.314	0.542	0.515
