# Supplementary material for: Rapid Identification of Chemoresistance Mechanisms Using Yeast DNA Mismatch Repair Mutants
Source: G3 (Bethesda). 2015 Jul 21;5(9):1925–35. doi: 10.1534/g3.115.020560 (PMC4555229; doi:10.1534/g3.115.020560)
Supplement: Supporting Information [file supp_g3.115.020560_FileS3.xlsx]

## Sheet: 4770
Plate 4770	Well	T=0	T=16	T=24	T=40		Well	T=0	T=16	T=24	T=40	WT/2Δ	T=0	T=16	T=24	T=40
WT 4770	A02	0.039	0.251	0.565	0.588	2del 4770	A02	0.038	0.319	0.699	0.667		1.02632	0.786834	0.808298	0.881559
WT 4770	A03	0.036	0.2	0.566	0.572	2del 4770	A03	0.038	0.26	0.645	0.603		0.947368	0.769231	0.877519	0.94859
WT 4770	A04	0.037	0.267	0.575	0.603	2del 4770	A04	0.036	0.255	0.654	0.683		1.02778	1.04706	0.879205	0.88287
WT 4770	A05	0.038	0.248	0.568	0.63	2del 4770	A05	0.037	0.288	0.675	0.702		1.02703	0.861111	0.841481	0.897436
WT 4770	A06	0.038	0.249	0.583	0.617	2del 4770	A06	0.039	0.258	0.671	0.742		0.974359	0.965116	0.868852	0.831536
WT 4770	A07	0.039	0.191	0.417	0.635	2del 4770	A07	0.038	0.254	0.617	0.717		1.02632	0.751969	0.675851	0.885635
WT 4770	A08	0.039	0.257	0.563	0.681	2del 4770	A08	0.037	0.33	0.605	0.695		1.05405	0.778788	0.930579	0.979856
WT 4770	A09	0.04	0.267	0.487	0.659	2del 4770	A09	0.036	0.317	0.687	0.764		1.11111	0.842271	0.708879	0.862565
WT 4770	A10	0.039	0.27	0.5	0.629	2del 4770	A10	0.038	0.321	0.653	0.734		1.02632	0.841121	0.765697	0.856948
WT 4770	A11	0.04	0.253	0.364	0.559	2del 4770	A11	0.037	0.287	0.575	0.595		1.08108	0.881533	0.633043	0.939496
WT 4770	A12	0.038	0.272	0.473	0.588	2del 4770	A12	0.037	0.302	0.448	0.441		1.02703	0.900662	1.0558	1.33333
WT 4770	B02	0.036	0.25	0.55	0.639	2del 4770	B02	0.037	0.326	0.648	0.641		0.972973	0.766871	0.848765	0.99688
WT 4770	B03	0.037	0.211	0.513	0.606	2del 4770	B03	0.037	0.283	0.621	0.633		1	0.745583	0.826087	0.957346
WT 4770	B04	0.038	0.261	0.528	0.606	2del 4770	B04	0.039	0.299	0.641	0.68		0.974359	0.87291	0.823713	0.891176
WT 4770	B05	0.039	0.242	0.514	0.585	2del 4770	B05	0.038	0.271	0.641	0.663		1.02632	0.892989	0.801872	0.882353
WT 4770	B06	0.039	0.27	0.539	0.622	2del 4770	B06	0.038	0.242	0.618	0.653		1.02632	1.1157	0.872168	0.952527
WT 4770	B07	0.037	0.23	0.458	0.487	2del 4770	B07	0.037	0.254	0.63	0.6		1	0.905512	0.726984	0.811667
WT 4770	B08	0.037	0.241	0.518	0.585	2del 4770	B08	0.037	0.253	0.638	0.692		1	0.952569	0.811912	0.845376
WT 4770	B09	0.037	0.239	0.537	0.623	2del 4770	B09	0.037	0.282	0.664	0.702		1	0.847518	0.808735	0.887464
WT 4770	B10	0.037	0.256	0.536	0.664	2del 4770	B10	0.037	0.248	0.603	0.694		1	1.03226	0.888889	0.956772
WT 4770	B11	0.038	0.23	0.418	0.491	2del 4770	B11	0.038	0.291	0.63	0.699		1	0.790378	0.663492	0.702432
WT 4770	B12	0.038	0.243	0.491	0.545	2del 4770	B12	0.037	0.277	0.512	0.478		1.02703	0.877256	0.958984	1.14017
WT 4770	C02	0.035	0.333	0.571	0.296	2del 4770	C02	0.036	0.337	0.694	0.329		0.972222	0.988131	0.822767	0.899696
WT 4770	C03	0.034	0.254	0.544	0.472	2del 4770	C03	0.035	0.288	0.658	0.519		0.971429	0.881944	0.826748	0.909441
WT 4770	C04	0.035	0.314	0.587	0.293	2del 4770	C04	0.036	0.274	0.647	0.64		0.972222	1.14599	0.907264	0.457812
WT 4770	C05	0.036	0.267	0.491	0.575	2del 4770	C05	0.036	0.276	0.651	0.637		1	0.967391	0.754224	0.902669
WT 4770	C06	0.035	0.215	0.432	0.542	2del 4770	C06	0.035	0.238	0.638	0.586		1	0.903361	0.677116	0.924915
WT 4770	C07	0.038	0.208	0.411	0.516	2del 4770	C07	0.037	0.252	0.623	0.327		1.02703	0.825397	0.659711	1.57798
WT 4770	C08	0.036	0.253	0.56	0.376	2del 4770	C08	0.036	0.271	0.659	0.564		1	0.933579	0.849772	0.666667
WT 4770	C09	0.036	0.275	0.59	0.455	2del 4770	C09	0.035	0.261	0.652	0.581		1.02857	1.05364	0.904908	0.783133
WT 4770	C10	0.036	0.253	0.576	0.548	2del 4770	C10	0.036	0.291	0.678	0.58		1	0.869416	0.849558	0.944828
WT 4770	C11	0.036	0.266	0.598	0.495	2del 4770	C11	0.035	0.299	0.636	0.36		1.02857	0.889632	0.940252	1.375
WT 4770	C12	0.036	0.259	0.596	0.375	2del 4770	C12	0.035	0.336	0.672	0.11		1.02857	0.770833	0.886905	3.40909
WT 4770	D02	0.037	0.295	0.556	0.557	2del 4770	D02	0.038	0.345	0.653	0.523		0.973684	0.855072	0.851455	1.06501
WT 4770	D03	0.036	0.218	0.479	0.557	2del 4770	D03	0.037	0.306	0.628	0.598		0.972973	0.712418	0.762739	0.931438
WT 4770	D04	0.038	0.257	0.475	0.523	2del 4770	D04	0.037	0.283	0.582	0.513		1.02703	0.908127	0.816151	1.01949
WT 4770	D05	0.037	0.244	0.459	0.538	2del 4770	D05	0.036	0.287	0.588	0.619		1.02778	0.850174	0.780612	0.869144
WT 4770	D06	0.037	0.175	0.293	0.404	2del 4770	D06	0.037	0.185	0.346	0.418		1	0.945946	0.846821	0.966507
WT 4770	D07	0.038	0.278	0.496	0.579	2del 4770	D07	0.038	0.285	0.569	0.482		1	0.975439	0.871705	1.20124
WT 4770	D08	0.036	0.279	0.489	0.572	2del 4770	D08	0.036	0.272	0.588	0.623		1	1.02574	0.831633	0.918138
WT 4770	D09	0.036	0.222	0.435	0.546	2del 4770	D09	0.035	0.272	0.606	0.627		1.02857	0.816176	0.717822	0.870813
WT 4770	D10	0.039	0.253	0.481	0.592	2del 4770	D10	0.037	0.278	0.597	0.541		1.05405	0.910072	0.805695	1.09427
WT 4770	D11	0.036	0.249	0.54	0.654	2del 4770	D11	0.036	0.261	0.64	0.484		1	0.954023	0.84375	1.35124
WT 4770	D12	0.037	0.252	0.58	0.652	2del 4770	D12	0.037	0.31	0.672	0.716		1	0.812903	0.863095	0.910615
WT 4770	E02	0.036	0.288	0.545	0.579	2del 4770	E02	0.036	0.339	0.628	0.571		1	0.849558	0.867834	1.01401
WT 4770	E03	0.035	0.233	0.473	0.568	2del 4770	E03	0.036	0.3	0.592	0.599		0.972222	0.776667	0.798986	0.948247
WT 4770	E04	0.038	0.276	0.483	0.556	2del 4770	E04	0.038	0.308	0.587	0.591		1	0.896104	0.822828	0.940778
WT 4770	E05	0.039	0.27	0.475	0.541	2del 4770	E05	0.038	0.305	0.582	0.591		1.02632	0.885246	0.816151	0.915398
WT 4770	E06	0.037	0.281	0.506	0.562	2del 4770	E06	0.036	0.296	0.56	0.603		1.02778	0.949324	0.903571	0.932007
WT 4770	E07	0.038	0.263	0.483	0.56	2del 4770	E07	0.037	0.273	0.558	0.61		1.02703	0.96337	0.865591	0.918033
WT 4770	E08	0.038	0.25	0.449	0.541	2del 4770	E08	0.037	0.284	0.553	0.585		1.02703	0.880282	0.811935	0.924786
WT 4770	E09	0.035	0.252	0.476	0.604	2del 4770	E09	0.035	0.266	0.583	0.633		1	0.947368	0.816467	0.954186
WT 4770	E10	0.037	0.255	0.475	0.596	2del 4770	E10	0.036	0.268	0.586	0.642		1.02778	0.951493	0.81058	0.928349
WT 4770	E11	0.036	0.24	0.485	0.589	2del 4770	E11	0.035	0.257	0.602	0.589		1.02857	0.933852	0.805648	1
WT 4770	E12	0.037	0.336	0.431	0.584	2del 4770	E12	0.036	0.291	0.65	0.623		1.02778	1.15464	0.663077	0.9374
WT 4770	F02	0.036	0.265	0.51	0.509	2del 4770	F02	0.037	0.323	0.595	0.483		0.972973	0.820433	0.857143	1.05383
WT 4770	F03	0.037	0.253	0.495	0.548	2del 4770	F03	0.038	0.306	0.57	0.509		0.973684	0.826797	0.868421	1.07662
WT 4770	F04	0.037	0.258	0.464	0.541	2del 4770	F04	0.037	0.32	0.56	0.515		1	0.80625	0.828571	1.05049
WT 4770	F05	0.037	0.23	0.427	0.511	2del 4770	F05	0.037	0.314	0.586	0.603		1	0.732484	0.728669	0.84743
WT 4770	F06	0.037	0.167	0.361	0.526	2del 4770	F06	0.037	0.215	0.516	0.562		1	0.776744	0.699612	0.935943
WT 4770	F07	0.038	0.266	0.474	0.565	2del 4770	F07	0.036	0.283	0.558	0.559		1.05556	0.939929	0.849462	1.01073
WT 4770	F08	0.037	0.277	0.478	0.559	2del 4770	F08	0.036	0.276	0.542	0.589		1.02778	1.00362	0.881919	0.949066
WT 4770	F09	0.036	0.262	0.482	0.597	2del 4770	F09	0.035	0.271	0.575	0.635		1.02857	0.96679	0.838261	0.940157
WT 4770	F10	0.038	0.261	0.477	0.581	2del 4770	F10	0.036	0.303	0.593	0.658		1.05556	0.861386	0.804384	0.882979
WT 4770	F11	0.037	0.269	0.501	0.614	2del 4770	F11	0.037	0.313	0.441	0.542		1	0.859425	1.13605	1.13284
WT 4770	F12	0.04	0.329	0.372	0.534	2del 4770	F12	0.035	0.274	0.597	0.653		1.14286	1.20073	0.623116	0.817764
WT 4770	G02	0.037	0.273	0.51	0.534	2del 4770	G02	0.037	0.332	0.592	0.54		1	0.822289	0.861486	0.988889
WT 4770	G03	0.035	0.213	0.444	0.501	2del 4770	G03	0.036	0.334	0.558	0.429		0.972222	0.637725	0.795699	1.16783
WT 4770	G04	0.037	0.254	0.46	0.536	2del 4770	G04	0.038	0.31	0.563	0.542		0.973684	0.819355	0.817052	0.98893
WT 4770	G05	0.039	0.243	0.439	0.539	2del 4770	G05	0.038	0.299	0.56	0.588		1.02632	0.812709	0.783929	0.916667
WT 4770	G06	0.037	0.267	0.478	0.573	2del 4770	G06	0.035	0.28	0.551	0.596		1.05714	0.953571	0.867514	0.961409
WT 4770	G07	0.035	0.239	0.447	0.54	2del 4770	G07	0.035	0.285	0.566	0.594		1	0.838596	0.789753	0.909091
WT 4770	G08	0.037	0.267	0.471	0.561	2del 4770	G08	0.037	0.279	0.555	0.616		1	0.956989	0.848649	0.910714
WT 4770	G09	0.037	0.263	0.484	0.592	2del 4770	G09	0.035	0.29	0.592	0.622		1.05714	0.906897	0.817568	0.951768
WT 4770	G10	0.038	0.287	0.513	0.613	2del 4770	G10	0.036	0.318	0.604	0.645		1.05556	0.902516	0.849338	0.950388
WT 4770	G11	0.037	0.286	0.517	0.617	2del 4770	G11	0.037	0.276	0.467	0.535		1	1.03623	1.10707	1.15327
WT 4770	G12	0.038	0.358	0.455	0.613	2del 4770	G12	0.038	0.33	0.446	0.563		1	1.08485	1.02018	1.08881
WT 4770	H02	0.039	0.251	0.5	0.446	2del 4770	H02	0.039	0.361	0.627	0.524		1	0.695291	0.797448	0.851145
WT 4770	H03	0.037	0.243	0.47	0.536	2del 4770	H03	0.037	0.29	0.535	0.449		1	0.837931	0.878505	1.19376
WT 4770	H04	0.039	0.248	0.455	0.499	2del 4770	H04	0.038	0.33	0.563	0.488		1.02632	0.751515	0.808171	1.02254
WT 4770	H05	0.039	0.303	0.525	0.577	2del 4770	H05	0.038	0.331	0.598	0.581		1.02632	0.915408	0.877926	0.993115
WT 4770	H06	0.04	0.279	0.509	0.612	2del 4770	H06	0.039	0.286	0.555	0.565		1.02564	0.975524	0.917117	1.08319
WT 4770	H07	0.039	0.269	0.461	0.56	2del 4770	H07	0.039	0.272	0.472	0.489		1	0.988971	0.976695	1.14519
WT 4770	H08	0.039	0.247	0.466	0.55	2del 4770	H08	0.038	0.3	0.578	0.623		1.02632	0.823333	0.806228	0.882825
WT 4770	H09	0.037	0.258	0.486	0.599	2del 4770	H09	0.037	0.319	0.603	0.592		1	0.808777	0.80597	1.01182
WT 4770	H10	0.038	0.221	0.445	0.586	2del 4770	H10	0.039	0.279	0.371	0.47		0.974359	0.792115	1.19946	1.24681
WT 4770	H11	0.037	0.272	0.509	0.569	2del 4770	H11	0.035	0.31	0.554	0.559		1.05714	0.877419	0.918773	1.01789
WT 4770	H12	0.036	0.312	0.552	0.588	2del 4770	H12	0.037	0.373	0.49	0.612		0.972973	0.836461	1.12653	0.960784

## Sheet: 4771
Plate 4771	Well	T=0	T=16	T=24	T=40		Well	T=0	T=16	T=24	T=40	WT/2Δ	T=0	T=16	T=24	T=40
WT 4771	A02	0.041	0.289	0.517	0.613	2del 4771	A02	0.041	0.34	0.63	0.691		1	0.85	0.820635	0.88712
WT 4771	A03	0.037	0.283	0.501	0.589	2del 4771	A03	0.038	0.302	0.576	0.631		0.973684	0.937086	0.869792	0.933439
WT 4771	A04	0.038	0.287	0.508	0.591	2del 4771	A04	0.039	0.287	0.557	0.606		0.974359	1	0.912029	0.975248
WT 4771	A05	0.038	0.247	0.464	0.57	2del 4771	A05	0.039	0.318	0.586	0.632		0.974359	0.77673	0.791809	0.901899
WT 4771	A06	0.036	0.201	0.363	0.482	2del 4771	A06	0.039	0.291	0.56	0.626		0.923077	0.690722	0.648214	0.769968
WT 4771	A07	0.036	0.267	0.467	0.555	2del 4771	A07	0.039	0.305	0.599	0.651		0.923077	0.87541	0.779633	0.852535
WT 4771	A08	0.036	0.259	0.491	0.585	2del 4771	A08	0.04	0.224	0.534	0.61		0.9	1.15625	0.919476	0.959016
WT 4771	A09	0.039	0.27	0.477	0.588	2del 4771	A09	0.039	0.299	0.592	0.659		1	0.90301	0.805743	0.892261
WT 4771	A10	0.04	0.317	0.359	0.561	2del 4771	A10	0.039	0.302	0.604	0.67		1.02564	1.04967	0.594371	0.837313
WT 4771	A11	0.044	0.333	0.387	0.523	2del 4771	A11	0.038	0.296	0.568	0.624		1.15789	1.125	0.681338	0.838141
WT 4771	A12	0.042	0.334	0.446	0.66	2del 4771	A12	0.038	0.368	0.657	0.712		1.10526	0.907609	0.678843	0.926966
WT 4771	B02	0.037	0.251	0.451	0.536	2del 4771	B02	0.037	0.361	0.613	0.65		1	0.695291	0.735726	0.824615
WT 4771	B03	0.038	0.25	0.449	0.522	2del 4771	B03	0.037	0.299	0.55	0.584		1.02703	0.83612	0.816364	0.893836
WT 4771	B04	0.036	0.204	0.385	0.466	2del 4771	B04	0.038	0.315	0.554	0.591		0.947368	0.647619	0.694946	0.788494
WT 4771	B05	0.038	0.244	0.448	0.538	2del 4771	B05	0.037	0.28	0.525	0.565		1.02703	0.871429	0.853333	0.952212
WT 4771	B06	0.039	0.257	0.464	0.562	2del 4771	B06	0.038	0.291	0.544	0.586		1.02632	0.883162	0.852941	0.959044
WT 4771	B07	0.038	0.242	0.457	0.551	2del 4771	B07	0.037	0.257	0.534	0.585		1.02703	0.941634	0.855805	0.94188
WT 4771	B08	0.037	0.23	0.429	0.519	2del 4771	B08	0.037	0.284	0.554	0.606		1	0.809859	0.774368	0.856436
WT 4771	B09	0.037	0.252	0.462	0.552	2del 4771	B09	0.036	0.306	0.573	0.623		1.02778	0.823529	0.806283	0.886035
WT 4771	B10	0.036	0.228	0.438	0.536	2del 4771	B10	0.037	0.29	0.578	0.64		0.972973	0.786207	0.757785	0.8375
WT 4771	B11	0.037	0.251	0.437	0.529	2del 4771	B11	0.039	0.302	0.555	0.604		0.948718	0.831126	0.787387	0.875828
WT 4771	B12	0.041	0.314	0.32	0.446	2del 4771	B12	0.038	0.325	0.598	0.654		1.07895	0.966154	0.535117	0.681957
WT 4771	C02	0.036	0.268	0.506	0.58	2del 4771	C02	0.036	0.345	0.597	0.638		1	0.776812	0.847571	0.909091
WT 4771	C03	0.035	0.249	0.497	0.59	2del 4771	C03	0.036	0.31	0.559	0.601		0.972222	0.803226	0.889088	0.981697
WT 4771	C04	0.036	0.233	0.47	0.578	2del 4771	C04	0.038	0.309	0.549	0.586		0.947368	0.754045	0.856102	0.986348
WT 4771	C05	0.035	0.244	0.502	0.621	2del 4771	C05	0.038	0.283	0.532	0.57		0.921053	0.862191	0.943609	1.08947
WT 4771	C06	0.037	0.231	0.486	0.612	2del 4771	C06	0.036	0.268	0.52	0.562		1.02778	0.86194	0.934615	1.08897
WT 4771	C07	0.037	0.242	0.488	0.599	2del 4771	C07	0.037	0.281	0.533	0.576		1	0.86121	0.915572	1.03993
WT 4771	C08	0.035	0.246	0.511	0.628	2del 4771	C08	0.036	0.289	0.559	0.605		0.972222	0.851211	0.914132	1.03802
WT 4771	C09	0.036	0.24	0.508	0.649	2del 4771	C09	0.036	0.316	0.586	0.642		1	0.759494	0.866894	1.0109
WT 4771	C10	0.037	0.249	0.51	0.648	2del 4771	C10	0.036	0.301	0.57	0.626		1.02778	0.827243	0.894737	1.03514
WT 4771	C11	0.036	0.24	0.503	0.652	2del 4771	C11	0.036	0.282	0.542	0.597		1	0.851064	0.928044	1.09213
WT 4771	C12	0.042	0.304	0.33	0.538	2del 4771	C12	0.036	0.435	0.767	0.831		1.16667	0.698851	0.430248	0.647413
WT 4771	D02	0.037	0.245	0.448	0.528	2del 4771	D02	0.038	0.337	0.574	0.594		0.973684	0.727003	0.780488	0.888889
WT 4771	D03	0.037	0.263	0.477	0.549	2del 4771	D03	0.036	0.325	0.583	0.616		1.02778	0.809231	0.818182	0.891234
WT 4771	D04	0.038	0.26	0.46	0.537	2del 4771	D04	0.038	0.316	0.547	0.567		1	0.822785	0.840951	0.94709
WT 4771	D05	0.037	0.274	0.478	0.564	2del 4771	D05	0.036	0.29	0.547	0.583		1.02778	0.944828	0.873857	0.96741
WT 4771	D06	0.037	0.272	0.481	0.554	2del 4771	D06	0.037	0.292	0.555	0.592		1	0.931507	0.866667	0.935811
WT 4771	D07	0.037	0.235	0.437	0.525	2del 4771	D07	0.038	0.367	0.626	0.61		0.973684	0.640327	0.698083	0.860656
WT 4771	D08	0.035	0.229	0.447	0.489	2del 4771	D08	0.036	0.208	0.48	0.509		0.972222	1.10096	0.93125	0.960707
WT 4771	D09	0.037	0.114	0.273	0.512	2del 4771	D09	0.035	0.181	0.492	0.617		1.05714	0.629834	0.554878	0.829822
WT 4771	D10	0.039	0.234	0.433	0.535	2del 4771	D10	0.038	0.302	0.548	0.597		1.02632	0.774834	0.790146	0.896147
WT 4771	D11	0.036	0.243	0.458	0.568	2del 4771	D11	0.036	0.292	0.568	0.624		1	0.832192	0.806338	0.910256
WT 4771	D12	0.045	0.36	0.333	0.461	2del 4771	D12	0.037	0.321	0.606	0.666		1.21622	1.1215	0.549505	0.692192
WT 4771	E02	0.036	0.268	0.472	0.544	2del 4771	E02	0.037	0.341	0.58	0.6		0.972973	0.785924	0.813793	0.906667
WT 4771	E03	0.037	0.278	0.481	0.568	2del 4771	E03	0.036	0.308	0.546	0.581		1.02778	0.902597	0.880952	0.977625
WT 4771	E04	0.038	0.255	0.449	0.534	2del 4771	E04	0.038	0.323	0.554	0.586		1	0.789474	0.810469	0.911263
WT 4771	E05	0.038	0.199	0.408	0.541	2del 4771	E05	0.036	0.236	0.503	0.551		1.05556	0.84322	0.811133	0.981851
WT 4771	E06	0.037	0.264	0.456	0.527	2del 4771	E06	0.036	0.305	0.55	0.587		1.02778	0.865574	0.829091	0.897785
WT 4771	E07	0.037	0.237	0.431	0.523	2del 4771	E07	0.036	0.311	0.566	0.607		1.02778	0.762058	0.761484	0.861614
WT 4771	E08	0.037	0.227	0.418	0.502	2del 4771	E08	0.037	0.362	0.616	0.64		1	0.627072	0.678571	0.784375
WT 4771	E09	0.035	0.256	0.468	0.583	2del 4771	E09	0.034	0.319	0.594	0.646		1.02941	0.802508	0.787879	0.902477
WT 4771	E10	0.036	0.254	0.459	0.565	2del 4771	E10	0.035	0.294	0.555	0.611		1.02857	0.863946	0.827027	0.924714
WT 4771	E11	0.037	0.242	0.447	0.567	2del 4771	E11	0.037	0.306	0.57	0.625		1	0.79085	0.784211	0.9072
WT 4771	E12	0.04	0.292	0.33	0.448	2del 4771	E12	0.038	0.35	0.438	0.573		1.05263	0.834286	0.753425	0.78185
WT 4771	F02	0.039	0.302	0.508	0.555	2del 4771	F02	0.038	0.354	0.586	0.601		1.02632	0.853107	0.866894	0.923461
WT 4771	F03	0.038	0.25	0.452	0.543	2del 4771	F03	0.037	0.293	0.531	0.55		1.02703	0.853242	0.851224	0.987273
WT 4771	F04	0.037	0.207	0.389	0.483	2del 4771	F04	0.038	0.281	0.515	0.544		0.973684	0.736655	0.75534	0.887868
WT 4771	F05	0.038	0.248	0.45	0.535	2del 4771	F05	0.037	0.293	0.525	0.555		1.02703	0.846416	0.857143	0.963964
WT 4771	F06	0.038	0.239	0.44	0.535	2del 4771	F06	0.037	0.278	0.517	0.553		1.02703	0.859712	0.851064	0.96745
WT 4771	F07	0.037	0.211	0.389	0.467	2del 4771	F07	0.037	0.296	0.54	0.575		1	0.712838	0.72037	0.812174
WT 4771	F08	0.039	0.281	0.497	0.582	2del 4771	F08	0.038	0.317	0.578	0.607		1.02632	0.886435	0.859862	0.958814
WT 4771	F09	0.036	0.243	0.444	0.549	2del 4771	F09	0.036	0.333	0.451	0.534		1	0.72973	0.984479	1.02809
WT 4771	F10	0.038	0.242	0.442	0.55	2del 4771	F10	0.037	0.305	0.551	0.599		1.02703	0.793443	0.802178	0.918197
WT 4771	F11	0.037	0.271	0.477	0.581	2del 4771	F11	0.037	0.321	0.484	0.56		1	0.844237	0.985537	1.0375
WT 4771	F12	0.041	0.306	0.414	0.513	2del 4771	F12	0.037	0.333	0.61	0.668		1.10811	0.918919	0.678689	0.767964
WT 4771	G02	0.037	0.276	0.486	0.553	2del 4771	G02	0.037	0.351	0.575	0.569		1	0.786325	0.845217	0.97188
WT 4771	G03	0.036	0.277	0.484	0.572	2del 4771	G03	0.035	0.299	0.536	0.551		1.02857	0.926421	0.902985	1.03811
WT 4771	G04	0.037	0.251	0.447	0.525	2del 4771	G04	0.037	0.285	0.52	0.55		1	0.880702	0.859615	0.954545
WT 4771	G05	0.038	0.261	0.468	0.564	2del 4771	G05	0.037	0.277	0.525	0.562		1.02703	0.942238	0.891429	1.00356
WT 4771	G06	0.037	0.266	0.472	0.577	2del 4771	G06	0.036	0.276	0.523	0.564		1.02778	0.963768	0.902486	1.02305
WT 4771	G07	0.035	0.25	0.456	0.548	2del 4771	G07	0.035	0.299	0.542	0.581		1	0.83612	0.841328	0.943201
WT 4771	G08	0.038	0.239	0.449	0.514	2del 4771	G08	0.037	0.309	0.565	0.604		1.02703	0.773463	0.79469	0.850993
WT 4771	G09	0.036	0.26	0.472	0.58	2del 4771	G09	0.036	0.264	0.417	0.511		1	0.984848	1.13189	1.13503
WT 4771	G10	0.036	0.241	0.449	0.557	2del 4771	G10	0.036	0.294	0.563	0.623		1	0.819728	0.797513	0.894061
WT 4771	G11	0.036	0.248	0.466	0.584	2del 4771	G11	0.036	0.341	0.584	0.645		1	0.727273	0.797945	0.905426
WT 4771	G12	0.048	0.324	0.489	0.595	2del 4771	G12	0.043	0.316	0.491	0.583		1.11628	1.02532	0.995927	1.02058
WT 4771	H02	0.04	0.267	0.491	0.523	2del 4771	H02	0.039	0.32	0.589	0.618		1.02564	0.834375	0.833616	0.846278
WT 4771	H03	0.038	0.229	0.424	0.508	2del 4771	H03	0.037	0.296	0.537	0.569		1.02703	0.773649	0.789572	0.892794
WT 4771	H04	0.039	0.2	0.385	0.485	2del 4771	H04	0.038	0.298	0.53	0.552		1.02632	0.671141	0.726415	0.878623
WT 4771	H05	0.039	0.238	0.441	0.529	2del 4771	H05	0.039	0.301	0.554	0.586		1	0.790698	0.796029	0.90273
WT 4771	H06	0.039	0.233	0.439	0.545	2del 4771	H06	0.039	0.31	0.566	0.6		1	0.751613	0.775618	0.908333
WT 4771	H07	0.039	0.26	0.473	0.582	2del 4771	H07	0.038	0.305	0.515	0.56		1.02632	0.852459	0.918447	1.03929
WT 4771	H08	0.04	0.253	0.398	0.499	2del 4771	H08	0.038	0.313	0.474	0.527		1.05263	0.808307	0.839662	0.946869
WT 4771	H09	0.037	0.299	0.501	0.377	2del 4771	H09	0.037	0.309	0.534	0.599		1	0.967638	0.938202	0.629382
WT 4771	H10	0.039	0.27	0.519	0.608	2del 4771	H10	0.038	0.31	0.59	0.602		1.02632	0.870968	0.879661	1.00997
WT 4771	H11	0.037	0.226	0.447	0.561	2del 4771	H11	0.036	0.343	0.618	0.65		1.02778	0.658892	0.723301	0.863077
WT 4771	H12	0.049	0.303	0.491	0.617	2del 4771	H12	0.043	0.338	0.39	0.494		1.13953	0.89645	1.25897	1.24899

## Sheet: 4772
Plate 4772	Well	T=0	T=16	T=24	T=40		Well	T=0	T=16	T=24	T=40	WT/2Δ	T=0	T=16	T=24	T=40
WT4772	A02	0.04	0.277	0.483	0.538	2del 4772	A02	0.04	0.265	0.518	0.579		1	1.04528	0.932432	0.929188
WT4772	A03	0.036	0.041	0.042	0.042	2del 4772	A03	0.037	0.04	0.042	0.044		0.972973	1.025	1	0.954545
WT4772	A04	0.037	0.282	0.498	0.503	2del 4772	A04	0.037	0.246	0.503	0.553		1	1.14634	0.99006	0.909584
WT4772	A05	0.04	0.096	0.311	0.52	2del 4772	A05	0.038	0.088	0.289	0.534		1.05263	1.09091	1.07612	0.973783
WT4772	A06	0.037	0.292	0.521	0.634	2del 4772	A06	0.037	0.25	0.483	0.532		1	1.168	1.07867	1.19173
WT4772	A07	0.037	0.25	0.514	0.595	2del 4772	A07	0.037	0.278	0.505	0.541		1	0.899281	1.01782	1.09982
WT4772	A08	0.04	0.321	0.482	0.622	2del 4772	A08	0.038	0.18	0.377	0.429		1.05263	1.78333	1.27851	1.44988
WT4772	A09	0.041	0.292	0.515	0.66	2del 4772	A09	0.037	0.253	0.412	0.46		1.10811	1.15415	1.25	1.43478
WT4772	A10	0.038	0.305	0.594	0.707	2del 4772	A10	0.037	0.28	0.512	0.559		1.02703	1.08929	1.16016	1.26476
WT4772	A11	0.039	0.339	0.626	0.707	2del 4772	A11	0.039	0.288	0.411	0.462		1	1.17708	1.52311	1.5303
WT4772	A12	0.042	0.365	0.589	0.746	2del 4772	A12	0.037	0.293	0.554	0.608		1.13514	1.24573	1.06318	1.22697
WT4772	B02	0.037	0.293	0.393	0.458	2del 4772	B02	0.036	0.26	0.495	0.542		1.02778	1.12692	0.793939	0.845018
WT4772	B03	0.037	0.204	0.319	0.317	2del 4772	B03	0.037	0.232	0.468	0.539		1	0.87931	0.681624	0.588126
WT4772	B04	0.039	0.255	0.46	0.521	2del 4772	B04	0.037	0.26	0.494	0.538		1.05405	0.980769	0.931174	0.968401
WT4772	B05	0.036	0.218	0.429	0.498	2del 4772	B05	0.038	0.239	0.462	0.502		0.947368	0.912134	0.928571	0.992032
WT4772	B06	0.035	0.231	0.432	0.496	2del 4772	B06	0.038	0.233	0.449	0.49		0.921053	0.991416	0.962138	1.01224
WT4772	B07	0.038	0.275	0.513	0.587	2del 4772	B07	0.036	0.276	0.493	0.53		1.05556	0.996377	1.04057	1.10755
WT4772	B08	0.037	0.312	0.562	0.61	2del 4772	B08	0.036	0.236	0.453	0.494		1.02778	1.32203	1.24062	1.23482
WT4772	B09	0.038	0.316	0.552	0.656	2del 4772	B09	0.036	0.251	0.424	0.461		1.05556	1.25896	1.30189	1.42299
WT4772	B10	0.037	0.36	0.605	0.743	2del 4772	B10	0.035	0.236	0.461	0.525		1.05714	1.52542	1.31236	1.41524
WT4772	B11	0.038	0.378	0.617	0.717	2del 4772	B11	0.037	0.265	0.485	0.525		1.02703	1.42642	1.27216	1.36571
WT4772	B12	0.036	0.394	0.665	0.743	2del 4772	B12	0.036	0.288	0.541	0.584		1	1.36806	1.22921	1.27226
WT4772	C02	0.036	0.292	0.394	0.443	2del 4772	C02	0.036	0.285	0.531	0.59		1	1.02456	0.741996	0.750847
WT4772	C03	0.035	0.277	0.449	0.489	2del 4772	C03	0.035	0.252	0.508	0.568		1	1.09921	0.883858	0.860915
WT4772	C04	0.035	0.293	0.474	0.507	2del 4772	C04	0.035	0.25	0.489	0.54		1	1.172	0.969325	0.938889
WT4772	C05	0.034	0.311	0.523	0.561	2del 4772	C05	0.035	0.27	0.553	0.618		0.971429	1.15185	0.94575	0.907767
WT4772	C06	0.034	0.26	0.471	0.539	2del 4772	C06	0.036	0.269	0.49	0.533		0.944444	0.966543	0.961224	1.01126
WT4772	C07	0.036	0.262	0.486	0.55	2del 4772	C07	0.037	0.263	0.477	0.515		0.972973	0.996198	1.01887	1.06796
WT4772	C08	0.034	0.321	0.557	0.607	2del 4772	C08	0.035	0.275	0.499	0.535		0.971429	1.16727	1.11623	1.13458
WT4772	C09	0.036	0.249	0.496	0.606	2del 4772	C09	0.036	0.284	0.51	0.55		1	0.876761	0.972549	1.10182
WT4772	C10	0.036	0.395	0.611	0.704	2del 4772	C10	0.036	0.256	0.473	0.518		1	1.54297	1.29175	1.35907
WT4772	C11	0.035	0.359	0.593	0.691	2del 4772	C11	0.036	0.263	0.478	0.516		0.972222	1.36502	1.24059	1.33915
WT4772	C12	0.038	0.329	0.611	0.7	2del 4772	C12	0.035	0.272	0.542	0.613		1.08571	1.20956	1.12731	1.14192
WT4772	D02	0.037	0.271	0.34	0.328	2del 4772	D02	0.038	0.308	0.564	0.584		0.973684	0.87987	0.602837	0.561644
WT4772	D03	0.036	0.259	0.382	0.377	2del 4772	D03	0.035	0.241	0.312	0.426		1.02857	1.07469	1.22436	0.884977
WT4772	D04	0.038	0.288	0.451	0.455	2del 4772	D04	0.038	0.268	0.511	0.551		1	1.07463	0.882583	0.825771
WT4772	D05	0.037	0.271	0.443	0.467	2del 4772	D05	0.037	0.262	0.484	0.524		1	1.03435	0.915289	0.891221
WT4772	D06	0.038	0.299	0.447	0.465	2del 4772	D06	0.036	0.257	0.479	0.52		1.05556	1.16342	0.933194	0.894231
WT4772	D07	0.038	0.297	0.476	0.492	2del 4772	D07	0.036	0.292	0.515	0.562		1.05556	1.01712	0.924272	0.875445
WT4772	D08	0.035	0.308	0.542	0.596	2del 4772	D08	0.035	0.288	0.519	0.559		1	1.06944	1.04432	1.06619
WT4772	D09	0.036	0.305	0.536	0.58	2del 4772	D09	0.035	0.279	0.495	0.534		1.02857	1.09319	1.08283	1.08614
WT4772	D10	0.038	0.269	0.522	0.646	2del 4772	D10	0.036	0.235	0.474	0.54		1.05556	1.14468	1.10127	1.1963
WT4772	D11	0.037	0.323	0.586	0.688	2del 4772	D11	0.036	0.287	0.525	0.578		1.02778	1.12544	1.11619	1.19031
WT4772	D12	0.045	0.387	0.637	0.703	2del 4772	D12	0.036	0.278	0.541	0.591		1.25	1.39209	1.17745	1.18951
WT4772	E02	0.035	0.28	0.377	0.388	2del 4772	E02	0.035	0.279	0.537	0.549		1	1.00358	0.702048	0.70674
WT4772	E03	0.037	0.263	0.356	0.374	2del 4772	E03	0.035	0.231	0.498	0.552		1.05714	1.13853	0.714859	0.677536
WT4772	E04	0.037	0.26	0.407	0.418	2del 4772	E04	0.037	0.272	0.519	0.575		1	0.955882	0.7842	0.726957
WT4772	E05	0.036	0.231	0.273	0.368	2del 4772	E05	0.037	0.268	0.505	0.549		0.972973	0.86194	0.540594	0.67031
WT4772	E06	0.035	0.321	0.504	0.537	2del 4772	E06	0.037	0.294	0.519	0.564		0.945946	1.09184	0.971098	0.952128
WT4772	E07	0.036	0.273	0.478	0.525	2del 4772	E07	0.036	0.298	0.533	0.584		1	0.916107	0.896811	0.898973
WT4772	E08	0.037	0.31	0.528	0.577	2del 4772	E08	0.036	0.283	0.509	0.573		1.02778	1.09541	1.03733	1.00698
WT4772	E09	0.035	0.295	0.524	0.544	2del 4772	E09	0.035	0.276	0.513	0.573		1	1.06884	1.02144	0.949389
WT4772	E10	0.036	0.332	0.547	0.585	2del 4772	E10	0.035	0.264	0.5	0.555		1.02857	1.25758	1.094	1.05405
WT4772	E11	0.036	0.401	0.625	0.695	2del 4772	E11	0.036	0.273	0.5	0.557		1	1.46886	1.25	1.24776
WT4772	E12	0.038	0.435	0.681	0.757	2del 4772	E12	0.035	0.3	0.468	0.55		1.08571	1.45	1.45513	1.37636
WT4772	F02	0.036	0.253	0.339	0.288	2del 4772	F02	0.037	0.265	0.528	0.484		0.972973	0.954717	0.642045	0.595041
WT4772	F03	0.036	0.242	0.334	0.295	2del 4772	F03	0.037	0.27	0.528	0.505		0.972973	0.896296	0.632576	0.584158
WT4772	F04	0.037	0.247	0.379	0.345	2del 4772	F04	0.036	0.241	0.494	0.521		1.02778	1.0249	0.767206	0.662188
WT4772	F05	0.038	0.261	0.208	0.231	2del 4772	F05	0.037	0.277	0.508	0.557		1.02703	0.942238	0.409449	0.414722
WT4772	F06	0.037	0.279	0.446	0.417	2del 4772	F06	0.036	0.263	0.495	0.547		1.02778	1.06084	0.90101	0.76234
WT4772	F07	0.037	0.289	0.499	0.526	2del 4772	F07	0.036	0.271	0.499	0.548		1.02778	1.06642	1	0.959854
WT4772	F08	0.035	0.217	0.43	0.415	2del 4772	F08	0.035	0.235	0.487	0.546		1	0.923404	0.882957	0.760073
WT4772	F09	0.036	0.286	0.542	0.573	2del 4772	F09	0.035	0.262	0.499	0.543		1.02857	1.0916	1.08617	1.05525
WT4772	F10	0.037	0.328	0.537	0.58	2del 4772	F10	0.037	0.29	0.537	0.594		1	1.13103	1	0.976431
WT4772	F11	0.041	0.358	0.595	0.583	2del 4772	F11	0.039	0.294	0.537	0.575		1.05128	1.21769	1.10801	1.01391
WT4772	F12	0.037	0.415	0.611	0.692	2del 4772	F12	0.034	0.275	0.541	0.622		1.08824	1.50909	1.12939	1.11254
WT4772	G02	0.037	0.235	0.288	0.235	2del 4772	G02	0.038	0.307	0.552	0.475		0.973684	0.765472	0.521739	0.494737
WT4772	G03	0.035	0.108	0.085	0.071	2del 4772	G03	0.035	0.118	0.268	0.172		1	0.915254	0.317164	0.412791
WT4772	G04	0.036	0.271	0.349	0.272	2del 4772	G04	0.036	0.252	0.507	0.544		1	1.0754	0.688363	0.5
WT4772	G05	0.037	0.258	0.339	0.281	2del 4772	G05	0.037	0.261	0.487	0.547		1	0.988506	0.696099	0.513711
WT4772	G06	0.034	0.263	0.425	0.406	2del 4772	G06	0.036	0.243	0.472	0.542		0.944444	1.0823	0.900424	0.749077
WT4772	G07	0.034	0.267	0.44	0.38	2del 4772	G07	0.036	0.283	0.513	0.571		0.944444	0.943463	0.8577	0.665499
WT4772	G08	0.036	0.26	0.439	0.407	2del 4772	G08	0.037	0.264	0.48	0.528		0.972973	0.984848	0.914583	0.770833
WT4772	G09	0.036	0.273	0.488	0.468	2del 4772	G09	0.036	0.278	0.466	0.524		1	0.982014	1.04721	0.89313
WT4772	G10	0.035	0.309	0.504	0.44	2del 4772	G10	0.036	0.284	0.528	0.597		0.972222	1.08803	0.954545	0.737018
WT4772	G11	0.037	0.392	0.6	0.635	2del 4772	G11	0.036	0.274	0.501	0.558		1.02778	1.43066	1.1976	1.13799
WT4772	G12	0.038	0.361	0.626	0.588	2del 4772	G12	0.037	0.319	0.59	0.675		1.02703	1.13166	1.06102	0.871111
WT4772	H02	0.038	0.177	0.186	0.112	2del 4772	H02	0.038	0.334	0.592	0.349		1	0.52994	0.314189	0.320917
WT4772	H03	0.037	0.181	0.198	0.129	2del 4772	H03	0.036	0.292	0.525	0.414		1.02778	0.619863	0.377143	0.311594
WT4772	H04	0.039	0.211	0.259	0.168	2del 4772	H04	0.04	0.302	0.53	0.464		0.975	0.698675	0.488679	0.362069
WT4772	H05	0.038	0.233	0.314	0.22	2del 4772	H05	0.038	0.3	0.537	0.533		1	0.776667	0.58473	0.412758
WT4772	H06	0.038	0.235	0.314	0.235	2del 4772	H06	0.04	0.279	0.529	0.594		0.95	0.842294	0.593573	0.395623
WT4772	H07	0.037	0.279	0.387	0.257	2del 4772	H07	0.037	0.297	0.543	0.592		1	0.939394	0.712707	0.434122
WT4772	H08	0.04	0.233	0.409	0.282	2del 4772	H08	0.038	0.293	0.527	0.574		1.05263	0.795222	0.776091	0.491289
WT4772	H09	0.037	0.291	0.51	0.418	2del 4772	H09	0.037	0.313	0.567	0.613		1	0.929712	0.899471	0.681892
WT4772	H10	0.037	0.282	0.43	0.318	2del 4772	H10	0.037	0.296	0.557	0.611		1	0.952703	0.771993	0.520458
WT4772	H11	0.038	0.392	0.541	0.635	2del 4772	H11	0.035	0.314	0.459	0.524		1.08571	1.24841	1.17865	1.21183
WT4772	H12	0.036	0.353	0.496	0.231	2del 4772	H12	0.041	0.333	0.499	0.522		0.878049	1.06006	0.993988	0.442529

## Sheet: 4773
Plate 4773	Well	T=0	T=16	T=24	T=40	T=48		Well	T=0	T=16	T=24	T=40	T=48	WT/2Δ	T=0	T=16	T=24	T=40	T=48
WT 4773	A02	0.035	0.327	0.522	0.651	0.753	2del 4773	A02	0.034	0.34	0.522	0.576	0.659		1.02941	0.961765	1	1.13021	1.14264
WT 4773	A03	0.034	0.304	0.496	0.595	0.678	2del 4773	A03	0.035	0.325	0.494	0.527	0.597		0.971429	0.935385	1.00405	1.12903	1.13568
WT 4773	A04	0.033	0.3	0.502	0.619	0.714	2del 4773	A04	0.035	0.33	0.5	0.534	0.594		0.942857	0.909091	1.004	1.15918	1.20202
WT 4773	A05	0.034	0.298	0.509	0.609	0.712	2del 4773	A05	0.035	0.322	0.499	0.523	0.595		0.971429	0.925466	1.02004	1.16444	1.19664
WT 4773	A06	0.034	0.291	0.511	0.609	0.671	2del 4773	A06	0.031	0.3	0.5	0.527	0.584		1.09677	0.97	1.022	1.1556	1.14897
WT 4773	A07	0.037	0.035	0.037	0.053	0.123	2del 4773	A07	0.034	0.071	0.459	0.621	0.661		1.08824	0.492958	0.08061	0.0853462	0.186082
WT 4773	A08	0.034	0.272	0.541	0.651	0.702	2del 4773	A08	0.034	0.313	0.53	0.585	0.674		1	0.86901	1.02075	1.11282	1.04154
WT 4773	A09	0.031	0.327	0.562	0.659	0.759	2del 4773	A09	0.032	0.345	0.534	0.587	0.754		0.96875	0.947826	1.05243	1.12266	1.00663
WT 4773	A10	0.033	0.303	0.539	0.639	0.791	2del 4773	A10	0.033	0.36	0.543	0.599	0.707		1	0.841667	0.992634	1.06678	1.11881
WT 4773	A11	0.034	0.28	0.554	0.66	0.751	2del 4773	A11	0.034	0.269	0.471	0.528	0.633		1	1.04089	1.17622	1.25	1.18641
WT 4773	A12	0.034	0.354	0.577	0.647	0.754	2del 4773	A12	0.035	0.256	0.454	0.511	0.643		0.971429	1.38281	1.27093	1.26614	1.17263
WT 4773	B02	0.033	0.327	0.527	0.638	0.677	2del 4773	B02	0.035	0.367	0.532	0.57	0.625		0.942857	0.891008	0.990602	1.1193	1.0832
WT 4773	B03	0.034	0.305	0.492	0.583	0.568	2del 4773	B03	0.033	0.297	0.454	0.482	0.537		1.0303	1.02694	1.0837	1.20954	1.05773
WT 4773	B04	0.033	0.355	0.539	0.63	0.673	2del 4773	B04	0.034	0.333	0.487	0.511	0.55		0.970588	1.06607	1.10678	1.23288	1.22364
WT 4773	B05	0.034	0.325	0.524	0.623	0.691	2del 4773	B05	0.033	0.339	0.5	0.526	0.572		1.0303	0.958702	1.048	1.18441	1.20804
WT 4773	B06	0.034	0.28	0.479	0.578	0.647	2del 4773	B06	0.034	0.34	0.529	0.552	0.589		1	0.823529	0.905482	1.0471	1.09847
WT 4773	B07	0.033	0.274	0.516	0.605	0.655	2del 4773	B07	0.034	0.329	0.488	0.525	0.596		0.970588	0.832827	1.05738	1.15238	1.09899
WT 4773	B08	0.032	0.334	0.528	0.611	0.658	2del 4773	B08	0.033	0.353	0.515	0.536	0.577		0.969697	0.946176	1.02524	1.13993	1.14038
WT 4773	B09	0.033	0.307	0.541	0.628	0.744	2del 4773	B09	0.032	0.287	0.505	0.532	0.59		1.03125	1.06969	1.07129	1.18045	1.26102
WT 4773	B10	0.031	0.327	0.548	0.632	0.734	2del 4773	B10	0.033	0.34	0.519	0.543	0.6		0.939394	0.961765	1.05588	1.1639	1.22333
WT 4773	B11	0.031	0.266	0.516	0.578	0.671	2del 4773	B11	0.031	0.315	0.517	0.546	0.606		1	0.844444	0.998066	1.05861	1.10726
WT 4773	B12	0.031	0.282	0.529	0.598	0.717	2del 4773	B12	0.032	0.3	0.501	0.529	0.583		0.96875	0.94	1.05589	1.13043	1.22985
WT 4773	C02	0.032	0.328	0.512	0.631	0.677	2del 4773	C02	0.032	0.41	0.623	0.47	0.542		1	0.8	0.82183	1.34255	1.24908
WT 4773	C03	0.031	0.306	0.491	0.615	0.649	2del 4773	C03	0.031	0.349	0.588	0.684	0.68		1	0.876791	0.835034	0.899123	0.954412
WT 4773	C04	0.033	0.315	0.52	0.619	0.602	2del 4773	C04	0.032	0.313	0.49	0.516	0.556		1.03125	1.00639	1.06122	1.19961	1.08273
WT 4773	C05	0.033	0.354	0.542	0.625	0.684	2del 4773	C05	0.033	0.332	0.488	0.515	0.559		1	1.06627	1.11066	1.21359	1.22361
WT 4773	C06	0.032	0.183	0.537	0.66	0.395	2del 4773	C06	0.033	0.138	0.493	0.611	0.641		0.969697	1.32609	1.08925	1.0802	0.616225
WT 4773	C07	0.034	0.282	0.54	0.618	0.701	2del 4773	C07	0.033	0.338	0.496	0.52	0.566		1.0303	0.83432	1.08871	1.18846	1.23852
WT 4773	C08	0.033	0.301	0.508	0.622	0.748	2del 4773	C08	0.033	0.355	0.517	0.539	0.579		1	0.847887	0.982592	1.15399	1.29188
WT 4773	C09	0.032	0.271	0.523	0.638	0.771	2del 4773	C09	0.033	0.323	0.499	0.527	0.578		0.969697	0.839009	1.0481	1.21063	1.33391
WT 4773	C10	0.031	0.301	0.535	0.654	0.808	2del 4773	C10	0.032	0.325	0.497	0.525	0.574		0.96875	0.926154	1.07646	1.24571	1.40767
WT 4773	C11	0.032	0.271	0.547	0.656	0.809	2del 4773	C11	0.033	0.32	0.508	0.541	0.596		0.969697	0.846875	1.07677	1.21257	1.35738
WT 4773	C12	0.031	0.316	0.595	0.724	0.846	2del 4773	C12	0.033	0.308	0.518	0.558	0.618		0.939394	1.02597	1.14865	1.29749	1.36893
WT 4773	D02	0.035	0.329	0.528	0.603	0.525	2del 4773	D02	0.035	0.377	0.547	0.594	0.605		1	0.872679	0.965265	1.01515	0.867769
WT 4773	D03	0.035	0.306	0.491	0.587	0.585	2del 4773	D03	0.034	0.368	0.53	0.569	0.614		1.02941	0.831522	0.926415	1.03163	0.952769
WT 4773	D04	0.035	0.35	0.536	0.598	0.573	2del 4773	D04	0.034	0.348	0.509	0.537	0.561		1.02941	1.00575	1.05305	1.11359	1.02139
WT 4773	D05	0.064	0.323	0.544	0.62	0.642	2del 4773	D05	0.063	0.299	0.476	0.504	0.548		1.01587	1.08027	1.14286	1.23016	1.17153
WT 4773	D06	0.033	0.211	0.565	0.664	0.539	2del 4773	D06	0.033	0.107	0.45	0.646	0.651		1	1.97196	1.25556	1.02786	0.827957
WT 4773	D07	0.033	0.31	0.549	0.787	0.77	2del 4773	D07	0.034	0.314	0.484	0.514	0.57		0.970588	0.987261	1.1343	1.53113	1.35088
WT 4773	D08	0.031	0.316	0.507	0.61	0.716	2del 4773	D08	0.033	0.343	0.499	0.528	0.577		0.939394	0.921283	1.01603	1.1553	1.2409
WT 4773	D09	0.032	0.288	0.504	0.603	0.658	2del 4773	D09	0.031	0.313	0.504	0.533	0.589		1.03226	0.920128	1	1.13133	1.11715
WT 4773	D10	0.033	0.308	0.519	0.609	0.651	2del 4773	D10	0.032	0.288	0.486	0.512	0.573		1.03125	1.06944	1.0679	1.18945	1.13613
WT 4773	D11	0.031	0.274	0.527	0.618	0.666	2del 4773	D11	0.032	0.326	0.506	0.538	0.595		0.96875	0.840491	1.0415	1.1487	1.11933
WT 4773	D12	0.032	0.326	0.546	0.653	0.721	2del 4773	D12	0.032	0.283	0.488	0.53	0.592		1	1.15194	1.11885	1.23208	1.21791
WT 4773	E02	0.032	0.327	0.522	0.563	0.415	2del 4773	E02	0.033	0.387	0.545	0.583	0.595		0.969697	0.844961	0.957798	0.965695	0.697479
WT 4773	E03	0.032	0.331	0.522	0.595	0.588	2del 4773	E03	0.033	0.345	0.5	0.533	0.568		0.969697	0.95942	1.044	1.11632	1.03521
WT 4773	E04	0.034	0.356	0.532	0.584	0.539	2del 4773	E04	0.033	0.362	0.522	0.551	0.577		1.0303	0.983425	1.01916	1.05989	0.934142
WT 4773	E05	0.034	0.331	0.515	0.586	0.594	2del 4773	E05	0.035	0.327	0.484	0.515	0.542		0.971429	1.01223	1.06405	1.13786	1.09594
WT 4773	E06	0.032	0.33	0.508	0.588	0.617	2del 4773	E06	0.032	0.319	0.487	0.513	0.546		1	1.03448	1.04312	1.1462	1.13004
WT 4773	E07	0.033	0.279	0.503	0.596	0.631	2del 4773	E07	0.032	0.295	0.461	0.494	0.543		1.03125	0.945763	1.09111	1.20648	1.16206
WT 4773	E08	0.034	0.342	0.53	0.613	0.68	2del 4773	E08	0.034	0.344	0.516	0.546	0.588		1	0.994186	1.02713	1.12271	1.15646
WT 4773	E09	0.032	0.32	0.526	0.62	0.675	2del 4773	E09	0.033	0.307	0.483	0.517	0.573		0.969697	1.04235	1.08903	1.19923	1.17801
WT 4773	E10	0.032	0.289	0.499	0.589	0.632	2del 4773	E10	0.034	0.341	0.528	0.554	0.587		0.941176	0.847507	0.945076	1.06318	1.07666
WT 4773	E11	0.033	0.289	0.504	0.592	0.614	2del 4773	E11	0.033	0.35	0.533	0.555	0.589		1	0.825714	0.945591	1.06667	1.04244
WT 4773	E12	0.031	0.294	0.514	0.648	0.697	2del 4773	E12	0.032	0.306	0.512	0.558	0.622		0.96875	0.960784	1.00391	1.16129	1.12058
WT 4773	F02	0.034	0.346	0.533	0.498	0.272	2del 4773	F02	0.035	0.329	0.494	0.539	0.564		0.971429	1.05167	1.07895	0.923933	0.48227
WT 4773	F03	0.035	0.281	0.511	0.536	0.434	2del 4773	F03	0.034	0.327	0.516	0.551	0.581		1.02941	0.859327	0.99031	0.972777	0.746988
WT 4773	F04	0.033	0.301	0.532	0.595	0.571	2del 4773	F04	0.033	0.311	0.487	0.518	0.548		1	0.967846	1.0924	1.14865	1.04197
WT 4773	F05	0.034	0.253	0.524	0.595	0.588	2del 4773	F05	0.034	0.28	0.499	0.529	0.555		1	0.903571	1.0501	1.12476	1.05946
WT 4773	F06	0.032	0.277	0.472	0.54	0.561	2del 4773	F06	0.033	0.302	0.486	0.51	0.546		0.969697	0.917219	0.971193	1.05882	1.02747
WT 4773	F07	0.033	0.265	0.485	0.536	0.522	2del 4773	F07	0.033	0.364	0.526	0.563	0.594		1	0.728022	0.922053	0.952043	0.878788
WT 4773	F08	0.032	0.278	0.485	0.566	0.601	2del 4773	F08	0.031	0.329	0.504	0.525	0.556		1.03226	0.844985	0.962302	1.0781	1.08094
WT 4773	F09	0.031	0.322	0.531	0.61	0.638	2del 4773	F09	0.032	0.331	0.5	0.529	0.562		0.96875	0.97281	1.062	1.15312	1.13523
WT 4773	F10	0.035	0.328	0.535	0.611	0.64	2del 4773	F10	0.032	0.345	0.522	0.551	0.59		1.09375	0.950725	1.0249	1.10889	1.08475
WT 4773	F11	0.031	0.276	0.488	0.58	0.6	2del 4773	F11	0.033	0.333	0.513	0.54	0.569		0.939394	0.828829	0.951267	1.07407	1.05448
WT 4773	F12	0.032	0.338	0.547	0.643	0.684	2del 4773	F12	0.032	0.307	0.514	0.55	0.594		1	1.10098	1.0642	1.16909	1.15152
WT 4773	G02	0.034	0.366	0.492	0.496	0.32	2del 4773	G02	0.031	0.371	0.53	0.575	0.597		1.09677	0.986523	0.928302	0.862609	0.536013
WT 4773	G03	0.03	0.311	0.499	0.497	0.33	2del 4773	G03	0.033	0.385	0.537	0.575	0.6		0.909091	0.807792	0.929236	0.864348	0.55
WT 4773	G04	0.034	0.326	0.524	0.583	0.551	2del 4773	G04	0.035	0.332	0.494	0.527	0.556		0.971429	0.981928	1.06073	1.10626	0.991007
WT 4773	G05	0.035	0.19	0.492	0.539	0.354	2del 4773	G05	0.034	0.234	0.485	0.527	0.55		1.02941	0.811966	1.01443	1.02277	0.643636
WT 4773	G06	0.032	0.262	0.51	0.565	0.489	2del 4773	G06	0.031	0.214	0.455	0.493	0.526		1.03226	1.2243	1.12088	1.14604	0.929658
WT 4773	G07	0.036	0.056	0.142	0.193	0.119	2del 4773	G07	0.035	0.181	0.506	0.574	0.599		1.02857	0.309392	0.280632	0.336237	0.198664
WT 4773	G08	0.033	0.301	0.508	0.57	0.54	2del 4773	G08	0.033	0.307	0.477	0.507	0.542		1	0.980456	1.06499	1.12426	0.99631
WT 4773	G09	0.029	0.183	0.488	0.631	0.629	2del 4773	G09	0.031	0.206	0.431	0.498	0.523		0.935484	0.88835	1.13225	1.26707	1.20268
WT 4773	G10	0.032	0.305	0.521	0.613	0.633	2del 4773	G10	0.032	0.289	0.463	0.499	0.542		1	1.05536	1.12527	1.22846	1.1679
WT 4773	G11	0.033	0.29	0.502	0.6	0.622	2del 4773	G11	0.035	0.33	0.511	0.539	0.577		0.942857	0.878788	0.982387	1.11317	1.07799
WT 4773	G12	0.033	0.39	0.59	0.666	0.658	2del 4773	G12	0.033	0.263	0.462	0.524	0.601		1	1.48289	1.27706	1.27099	1.09484
WT 4773	H02	0.034	0.331	0.543	0.207	0.149	2del 4773	H02	0.037	0.393	0.576	0.617	0.62		0.918919	0.842239	0.942708	0.335494	0.240323
WT 4773	H03	0.031	0.208	0.493	0.206	0.145	2del 4773	H03	0.034	0.285	0.526	0.564	0.581		0.911765	0.729825	0.937262	0.365248	0.24957
WT 4773	H04	0.034	0.296	0.546	0.223	0.146	2del 4773	H04	0.033	0.268	0.473	0.519	0.511		1.0303	1.10448	1.15433	0.429672	0.285714
WT 4773	H05	0.035	0.297	0.562	0.511	0.375	2del 4773	H05	0.036	0.291	0.483	0.518	0.543		0.972222	1.02062	1.16356	0.986486	0.690608
WT 4773	H06	0.034	0.302	0.517	0.516	0.437	2del 4773	H06	0.033	0.306	0.515	0.554	0.588		1.0303	0.986928	1.00388	0.931408	0.743197
WT 4773	H07	0.034	0.267	0.495	0.376	0.181	2del 4773	H07	0.033	0.354	0.531	0.583	0.606		1.0303	0.754237	0.932203	0.64494	0.29868
WT 4773	H08	0.033	0.251	0.475	0.479	0.316	2del 4773	H08	0.033	0.313	0.503	0.561	0.603		1	0.801917	0.944334	0.853832	0.524046
WT 4773	H09	0.034	0.246	0.472	0.551	0.524	2del 4773	H09	0.035	0.297	0.496	0.554	0.601		0.971429	0.828283	0.951613	0.994585	0.87188
WT 4773	H10	0.033	0.173	0.48	0.449	0.251	2del 4773	H10	0.033	0.208	0.498	0.57	0.623		1	0.831731	0.963855	0.787719	0.402889
WT 4773	H11	0.031	0.308	0.539	0.601	0.507	2del 4773	H11	0.032	0.274	0.457	0.518	0.576		0.96875	1.12409	1.17943	1.16023	0.880208
WT 4773	H12	0.031	0.355	0.589	0.648	0.542	2del 4773	H12	0.032	0.393	0.599	0.646	0.682		0.96875	0.903308	0.983306	1.0031	0.794721

## Sheet: 4774
Plate 4774	Well	T=0	T=16	T=24	T=40	T=48		Well	T=0	T=16	T=24	T=40	T=48	WT/2Δ	T=0	T=16	T=24	T=40	T=48
WT 4774	A02	0.035	0.285	0.511	0.577	0.634	2del 4774	A02	0.035	0.324	0.535	0.591	0.631		1	0.87963	0.95514	0.976311	1.00475
WT 4774	A03	0.036	0.073	0.112	0.121	0.08	2del 4774	A03	0.035	0.079	0.132	0.205	0.199		1.02857	0.924051	0.848485	0.590244	0.40201
WT 4774	A04	0.034	0.223	0.492	0.563	0.613	2del 4774	A04	0.035	0.344	0.582	0.605	0.534		0.971429	0.648256	0.845361	0.930579	1.14794
WT 4774	A05	0.036	0.158	0.451	0.604	0.54	2del 4774	A05	0.035	0.227	0.546	0.621	0.58		1.02857	0.696035	0.826007	0.972625	0.931034
WT 4774	A06	0.034	0.317	0.537	0.596	0.668	2del 4774	A06	0.033	0.301	0.494	0.535	0.599		1.0303	1.05316	1.08704	1.11402	1.11519
WT 4774	A07	0.036	0.322	0.532	0.597	0.67	2del 4774	A07	0.033	0.301	0.495	0.535	0.592		1.09091	1.06977	1.07475	1.11589	1.13176
WT 4774	A08	0.031	0.169	0.536	0.619	0.753	2del 4774	A08	0.035	0.28	0.519	0.556	0.605		0.885714	0.603571	1.03276	1.11331	1.24463
WT 4774	A09	0.035	0.32	0.509	0.56	0.639	2del 4774	A09	0.032	0.31	0.512	0.554	0.627		1.09375	1.03226	0.994141	1.01083	1.01914
WT 4774	A10	0.035	0.259	0.491	0.555	0.638	2del 4774	A10	0.034	0.305	0.533	0.579	0.634		1.02941	0.84918	0.921201	0.958549	1.00631
WT 4774	A11	0.034	0.29	0.482	0.591	0.662	2del 4774	A11	0.033	0.32	0.52	0.556	0.614		1.0303	0.90625	0.926923	1.06295	1.07818
WT 4774	A12	0.034	0.323	0.544	0.605	0.693	2del 4774	A12	0.032	0.313	0.521	0.558	0.626		1.0625	1.03195	1.04415	1.08423	1.10703
WT 4774	B02	0.033	0.28	0.566	0.626	0.646	2del 4774	B02	0.034	0.317	0.571	0.604	0.585		0.970588	0.883281	0.991243	1.03642	1.10427
WT 4774	B03	0.033	0.35	0.546	0.603	0.629	2del 4774	B03	0.033	0.343	0.527	0.553	0.556		1	1.02041	1.03605	1.09042	1.13129
WT 4774	B04	0.034	0.343	0.539	0.588	0.631	2del 4774	B04	0.032	0.336	0.522	0.53	0.454		1.0625	1.02083	1.03257	1.10943	1.38987
WT 4774	B05	0.035	0.375	0.567	0.618	0.669	2del 4774	B05	0.034	0.322	0.503	0.535	0.576		1.02941	1.1646	1.12724	1.15514	1.16146
WT 4774	B06	0.035	0.343	0.535	0.578	0.63	2del 4774	B06	0.034	0.295	0.476	0.499	0.548		1.02941	1.16271	1.12395	1.15832	1.14964
WT 4774	B07	0.034	0.356	0.545	0.594	0.652	2del 4774	B07	0.032	0.306	0.483	0.512	0.555		1.0625	1.1634	1.12836	1.16016	1.17477
WT 4774	B08	0.032	0.235	0.491	0.551	0.619	2del 4774	B08	0.033	0.33	0.511	0.532	0.564		0.969697	0.712121	0.960861	1.03571	1.09752
WT 4774	B09	0.034	0.31	0.55	0.593	0.635	2del 4774	B09	0.034	0.305	0.518	0.54	0.575		1	1.01639	1.06178	1.09815	1.10435
WT 4774	B10	0.033	0.355	0.535	0.583	0.654	2del 4774	B10	0.032	0.331	0.508	0.531	0.57		1.03125	1.07251	1.05315	1.09793	1.14737
WT 4774	B11	0.033	0.295	0.485	0.533	0.589	2del 4774	B11	0.033	0.343	0.525	0.548	0.585		1	0.860058	0.92381	0.972628	1.00684
WT 4774	B12	0.032	0.312	0.522	0.569	0.64	2del 4774	B12	0.033	0.312	0.509	0.53	0.57		0.969697	1	1.02554	1.07358	1.12281
WT 4774	C02	0.031	0.353	0.569	0.639	0.711	2del 4774	C02	0.032	0.314	0.271	0.111	0.594		0.96875	1.1242	2.09963	5.75676	1.19697
WT 4774	C03	0.032	0.347	0.556	0.613	0.655	2del 4774	C03	0.03	0.348	0.588	0.482	0.567		1.06667	0.997126	0.945578	1.27178	1.1552
WT 4774	C04	0.032	0.265	0.514	0.575	0.616	2del 4774	C04	0.032	0.338	0.486	0.299	0.447		1	0.784024	1.05761	1.92308	1.37808
WT 4774	C05	0.032	0.326	0.538	0.593	0.65	2del 4774	C05	0.031	0.342	0.594	0.582	0.705		1.03226	0.953216	0.905724	1.0189	0.921986
WT 4774	C06	0.031	0.316	0.504	0.565	0.628	2del 4774	C06	0.031	0.305	0.534	0.594	0.739		1	1.03607	0.94382	0.951178	0.849797
WT 4774	C07	0.034	0.304	0.505	0.562	0.619	2del 4774	C07	0.032	0.306	0.55	0.594	0.734		1.0625	0.993464	0.918182	0.946128	0.843324
WT 4774	C08	0.031	0.263	0.52	0.58	0.655	2del 4774	C08	0.032	0.311	0.531	0.585	0.652		0.96875	0.845659	0.979284	0.991453	1.0046
WT 4774	C09	0.032	0.317	0.609	0.717	0.867	2del 4774	C09	0.031	0.322	0.566	0.638	0.741		1.03226	0.984472	1.07597	1.12382	1.17004
WT 4774	C10	0.031	0.285	0.553	0.683	0.841	2del 4774	C10	0.031	0.311	0.536	0.603	0.673		1	0.916399	1.03172	1.13267	1.24963
WT 4774	C11	0.033	0.044	0.07	0.137	0.15	2del 4774	C11	0.032	0.069	0.305	0.608	0.613		1.03125	0.637681	0.229508	0.225329	0.244698
WT 4774	C12	0.031	0.304	0.588	0.703	0.861	2del 4774	C12	0.03	0.309	0.483	0.577	0.691		1.03333	0.983819	1.21739	1.21837	1.24602
WT 4774	D02	0.034	0.337	0.544	0.536	0.378	2del 4774	D02	0.035	0.371	0.574	0.509	0.278		0.971429	0.908356	0.947735	1.05305	1.35971
WT 4774	D03	0.033	0.339	0.544	0.599	0.627	2del 4774	D03	0.033	0.339	0.529	0.556	0.562		1	1	1.02836	1.07734	1.11566
WT 4774	D04	0.033	0.377	0.572	0.601	0.596	2del 4774	D04	0.033	0.306	0.423	0.351	0.249		1	1.23203	1.35225	1.71225	2.39357
WT 4774	D05	0.033	0.348	0.525	0.59	0.64	2del 4774	D05	0.032	0.329	0.511	0.539	0.568		1.03125	1.05775	1.0274	1.09462	1.12676
WT 4774	D06	0.032	0.357	0.519	0.578	0.626	2del 4774	D06	0.032	0.326	0.494	0.52	0.552		1	1.09509	1.05061	1.11154	1.13406
WT 4774	D07	0.034	0.312	0.498	0.552	0.609	2del 4774	D07	0.032	0.318	0.497	0.521	0.561		1.0625	0.981132	1.00201	1.0595	1.08556
WT 4774	D08	0.032	0.299	0.519	0.579	0.644	2del 4774	D08	0.032	0.341	0.514	0.533	0.569		1	0.876833	1.00973	1.0863	1.13181
WT 4774	D09	0.032	0.272	0.574	0.629	0.673	2del 4774	D09	0.032	0.282	0.51	0.531	0.557		1	0.964539	1.12549	1.18456	1.20826
WT 4774	D10	0.034	0.348	0.543	0.594	0.645	2del 4774	D10	0.032	0.306	0.489	0.509	0.542		1.0625	1.13725	1.11043	1.16699	1.19004
WT 4774	D11	0.032	0.338	0.541	0.591	0.644	2del 4774	D11	0.031	0.325	0.504	0.531	0.571		1.03226	1.04	1.07341	1.11299	1.12785
WT 4774	D12	0.034	0.327	0.561	0.624	0.694	2del 4774	D12	0.032	0.295	0.49	0.515	0.555		1.0625	1.10847	1.1449	1.21165	1.25045
WT 4774	E02	0.031	0.333	0.559	0.598	0.58	2del 4774	E02	0.031	0.379	0.56	0.547	0.437		1	0.878628	0.998214	1.09324	1.32723
WT 4774	E03	0.033	0.371	0.56	0.606	0.621	2del 4774	E03	0.032	0.331	0.524	0.555	0.571		1.03125	1.12085	1.0687	1.09189	1.08757
WT 4774	E04	0.034	0.338	0.533	0.585	0.613	2del 4774	E04	0.033	0.353	0.536	0.565	0.571		1.0303	0.957507	0.994403	1.0354	1.07356
WT 4774	E05	0.035	0.349	0.533	0.58	0.604	2del 4774	E05	0.034	0.328	0.511	0.54	0.559		1.02941	1.06402	1.04305	1.07407	1.0805
WT 4774	E06	0.033	0.121	0.53	0.629	0.636	2del 4774	E06	0.032	0.106	0.502	0.594	0.595		1.03125	1.14151	1.05578	1.05892	1.06891
WT 4774	E07	0.033	0.144	0.355	0.498	0.549	2del 4774	E07	0.032	0.162	0.346	0.439	0.463		1.03125	0.888889	1.02601	1.1344	1.18575
WT 4774	E08	0.032	0.254	0.486	0.542	0.593	2del 4774	E08	0.034	0.333	0.505	0.536	0.573		0.941176	0.762763	0.962376	1.01119	1.0349
WT 4774	E09	0.032	0.34	0.551	0.614	0.663	2del 4774	E09	0.03	0.298	0.473	0.495	0.535		1.06667	1.14094	1.1649	1.2404	1.23925
WT 4774	E10	0.032	0.36	0.563	0.62	0.668	2del 4774	E10	0.031	0.313	0.494	0.512	0.539		1.03226	1.15016	1.13968	1.21094	1.23933
WT 4774	E11	0.035	0.314	0.501	0.548	0.582	2del 4774	E11	0.034	0.321	0.501	0.519	0.543		1.02941	0.978193	1	1.05588	1.07182
WT 4774	E12	0.031	0.328	0.566	0.631	0.683	2del 4774	E12	0.031	0.302	0.509	0.539	0.583		1	1.08609	1.11198	1.17069	1.17153
WT 4774	F02	0.033	0.033	0.033	0.033	0.033	2del 4774	F02	0.033	0.034	0.033	0.033	0.033		1	0.970588	1	1	1
WT 4774	F03	0.034	0.352	0.57	0.608	0.607	2del 4774	F03	0.034	0.35	0.549	0.574	0.573		1	1.00571	1.03825	1.05923	1.05934
WT 4774	F04	0.034	0.328	0.527	0.572	0.589	2del 4774	F04	0.032	0.346	0.532	0.551	0.55		1.0625	0.947977	0.990602	1.03811	1.07091
WT 4774	F05	0.034	0.367	0.574	0.613	0.637	2del 4774	F05	0.031	0.316	0.519	0.545	0.564		1.09677	1.16139	1.10597	1.12477	1.12943
WT 4774	F06	0.032	0.291	0.485	0.546	0.594	2del 4774	F06	0.032	0.314	0.501	0.531	0.562		1	0.926752	0.968064	1.02825	1.05694
WT 4774	F07	0.033	0.331	0.524	0.58	0.616	2del 4774	F07	0.032	0.321	0.507	0.537	0.564		1.03125	1.03115	1.03353	1.08007	1.0922
WT 4774	F08	0.031	0.249	0.497	0.536	0.546	2del 4774	F08	0.031	0.326	0.507	0.532	0.565		1	0.763804	0.980276	1.00752	0.966372
WT 4774	F09	0.031	0.359	0.556	0.611	0.653	2del 4774	F09	0.03	0.314	0.495	0.516	0.547		1.03333	1.14331	1.12323	1.18411	1.19378
WT 4774	F10	0.033	0.358	0.563	0.615	0.652	2del 4774	F10	0.032	0.309	0.484	0.505	0.535		1.03125	1.15858	1.16322	1.21782	1.21869
WT 4774	F11	0.032	0.303	0.525	0.579	0.62	2del 4774	F11	0.031	0.295	0.483	0.505	0.537		1.03226	1.02712	1.08696	1.14653	1.15456
WT 4774	F12	0.032	0.345	0.564	0.625	0.678	2del 4774	F12	0.03	0.293	0.5	0.529	0.568		1.06667	1.17747	1.128	1.18147	1.19366
WT 4774	G02	0.033	0.339	0.539	0.564	0.524	2del 4774	G02	0.032	0.358	0.552	0.514	0.374		1.03125	0.946927	0.976449	1.09728	1.40107
WT 4774	G03	0.032	0.303	0.563	0.598	0.581	2del 4774	G03	0.032	0.322	0.555	0.574	0.528		1	0.940994	1.01441	1.04181	1.10038
WT 4774	G04	0.033	0.312	0.568	0.6	0.567	2del 4774	G04	0.032	0.267	0.51	0.547	0.545		1.03125	1.16854	1.11373	1.09689	1.04037
WT 4774	G05	0.033	0.357	0.565	0.618	0.639	2del 4774	G05	0.033	0.308	0.508	0.546	0.575		1	1.15909	1.1122	1.13187	1.1113
WT 4774	G06	0.032	0.337	0.538	0.594	0.631	2del 4774	G06	0.031	0.319	0.517	0.554	0.585		1.03226	1.05643	1.04062	1.0722	1.07863
WT 4774	G07	0.03	0.331	0.545	0.594	0.616	2del 4774	G07	0.031	0.325	0.531	0.567	0.588		0.967742	1.01846	1.02637	1.04762	1.04762
WT 4774	G08	0.032	0.06	0.168	0.54	0.564	2del 4774	G08	0.033	0.236	0.51	0.547	0.572		0.969697	0.254237	0.329412	0.987203	0.986014
WT 4774	G09	0.034	0.346	0.561	0.62	0.653	2del 4774	G09	0.031	0.319	0.508	0.544	0.576		1.09677	1.08464	1.10433	1.13971	1.13368
WT 4774	G10	0.033	0.286	0.52	0.593	0.631	2del 4774	G10	0.03	0.276	0.48	0.508	0.541		1.1	1.03623	1.08333	1.16732	1.16636
WT 4774	G11	0.033	0.298	0.5	0.561	0.602	2del 4774	G11	0.033	0.32	0.5	0.524	0.552		1	0.93125	1	1.07061	1.09058
WT 4774	G12	0.033	0.322	0.55	0.628	0.683	2del 4774	G12	0.032	0.324	0.534	0.572	0.615		1.03125	0.993827	1.02996	1.0979	1.11057
WT 4774	H02	0.034	0.36	0.567	0.563	0.468	2del 4774	H02	0.036	0.374	0.591	0.561	0.423		0.944444	0.962567	0.959391	1.00357	1.10638
WT 4774	H03	0.033	0.376	0.567	0.546	0.408	2del 4774	H03	0.032	0.343	0.56	0.562	0.523		1.03125	1.09621	1.0125	0.97153	0.780115
WT 4774	H04	0.036	0.345	0.544	0.564	0.538	2del 4774	H04	0.034	0.341	0.545	0.563	0.551		1.05882	1.01173	0.998165	1.00178	0.976407
WT 4774	H05	0.033	0.302	0.555	0.579	0.566	2del 4774	H05	0.032	0.31	0.539	0.556	0.554		1.03125	0.974194	1.02968	1.04137	1.02166
WT 4774	H06	0.035	0.31	0.579	0.621	0.623	2del 4774	H06	0.034	0.299	0.565	0.601	0.608		1.02941	1.03679	1.02478	1.03328	1.02467
WT 4774	H07	0.035	0.402	0.605	0.609	0.532	2del 4774	H07	0.033	0.331	0.544	0.576	0.573		1.06061	1.2145	1.11213	1.05729	0.928447
WT 4774	H08	0.035	0.238	0.548	0.589	0.586	2del 4774	H08	0.034	0.304	0.528	0.57	0.601		1.02941	0.782895	1.03788	1.03333	0.975042
WT 4774	H09	0.033	0.353	0.586	0.631	0.638	2del 4774	H09	0.032	0.31	0.514	0.563	0.614		1.03125	1.13871	1.14008	1.12078	1.03909
WT 4774	H10	0.035	0.339	0.596	0.611	0.552	2del 4774	H10	0.034	0.303	0.531	0.567	0.6		1.02941	1.11881	1.12241	1.0776	0.92
WT 4774	H11	0.033	0.339	0.572	0.627	0.643	2del 4774	H11	0.031	0.314	0.536	0.58	0.625		1.06452	1.07962	1.06716	1.08103	1.0288
WT 4774	H12	0.033	0.374	0.637	0.698	0.719	2del 4774	H12	0.031	0.344	0.566	0.615	0.658		1.06452	1.08721	1.12544	1.13496	1.09271

## Sheet: 4775
Plate 4775	Well	T=0	T=16	T=24	T=40	T=48		Well	T=0	T=16	T=24	T=40	T=48	WT/2Δ	T=0	T=16	T=24	T=40	T=48
WT 4775	A02	0.034	0.317	0.498	0.581	0.674	2del 4775	A02	0.035	0.337	0.528	0.598	0.671		0.971429	0.940653	0.943182	0.971572	1.00447
WT 4775	A03	0.035	0.302	0.499	0.58	0.654	2del 4775	A03	0.033	0.33	0.547	0.606	0.691		1.06061	0.915152	0.912249	0.957096	0.946454
WT 4775	A04	0.034	0.102	0.303	0.514	0.492	2del 4775	A04	0.034	0.148	0.461	0.582	0.612		1	0.689189	0.657267	0.883162	0.803922
WT 4775	A05	0.034	0.3	0.534	0.604	0.674	2del 4775	A05	0.034	0.29	0.515	0.562	0.642		1	1.03448	1.03689	1.07473	1.04984
WT 4775	A06	0.035	0.3	0.528	0.594	0.662	2del 4775	A06	0.033	0.337	0.533	0.572	0.643		1.06061	0.890208	0.990619	1.03846	1.02955
WT 4775	A07	0.035	0.299	0.507	0.573	0.624	2del 4775	A07	0.033	0.279	0.478	0.516	0.589		1.06061	1.07168	1.06067	1.11047	1.05942
WT 4775	A08	0.033	0.248	0.571	0.637	0.718	2del 4775	A08	0.033	0.219	0.545	0.596	0.66		1	1.13242	1.04771	1.06879	1.08788
WT 4775	A09	0.033	0.315	0.558	0.658	0.813	2del 4775	A09	0.031	0.329	0.552	0.602	0.691		1.06452	0.957447	1.01087	1.09302	1.17656
WT 4775	A10	0.033	0.31	0.561	0.643	0.77	2del 4775	A10	0.033	0.335	0.555	0.62	0.703		1	0.925373	1.01081	1.0371	1.09531
WT 4775	A11	0.033	0.223	0.445	0.564	0.653	2del 4775	A11	0.033	0.271	0.489	0.548	0.628		1	0.822878	0.91002	1.0292	1.03981
WT 4775	A12	0.034	0.283	0.589	0.673	0.807	2del 4775	A12	0.033	0.323	0.559	0.62	0.703		1.0303	0.876161	1.05367	1.08548	1.14794
WT 4775	B02	0.033	0.36	0.555	0.615	0.66	2del 4775	B02	0.033	0.344	0.544	0.595	0.628		1	1.04651	1.02022	1.03361	1.05096
WT 4775	B03	0.033	0.35	0.54	0.59	0.624	2del 4775	B03	0.033	0.318	0.506	0.545	0.56		1	1.10063	1.06719	1.08257	1.11429
WT 4775	B04	0.032	0.32	0.519	0.567	0.621	2del 4775	B04	0.033	0.332	0.519	0.553	0.601		0.969697	0.963855	1	1.02532	1.03328
WT 4775	B05	0.034	0.308	0.516	0.574	0.636	2del 4775	B05	0.032	0.285	0.48	0.514	0.576		1.0625	1.0807	1.075	1.11673	1.10417
WT 4775	B06	0.034	0.231	0.552	0.614	0.651	2del 4775	B06	0.032	0.255	0.53	0.574	0.624		1.0625	0.905882	1.04151	1.06969	1.04327
WT 4775	B07	0.034	0.338	0.554	0.61	0.671	2del 4775	B07	0.032	0.337	0.519	0.562	0.61		1.0625	1.00297	1.06744	1.08541	1.1
WT 4775	B08	0.032	0.271	0.488	0.539	0.61	2del 4775	B08	0.03	0.266	0.461	0.494	0.564		1.06667	1.0188	1.05857	1.09109	1.08156
WT 4775	B09	0.032	0.262	0.52	0.591	0.669	2del 4775	B09	0.032	0.251	0.47	0.522	0.616		1	1.04382	1.10638	1.13218	1.08604
WT 4775	B10	0.031	0.296	0.527	0.586	0.66	2del 4775	B10	0.031	0.292	0.492	0.534	0.611		1	1.0137	1.07114	1.09738	1.0802
WT 4775	B11	0.033	0.318	0.54	0.61	0.689	2del 4775	B11	0.031	0.319	0.516	0.56	0.619		1.06452	0.996865	1.04651	1.08929	1.11309
WT 4775	B12	0.032	0.25	0.482	0.572	0.672	2del 4775	B12	0.032	0.274	0.491	0.529	0.61		1	0.912409	0.98167	1.08129	1.10164
WT 4775	C02	0.032	0.396	0.618	0.456	0.616	2del 4775	C02	0.032	0.372	0.593	0.617	0.673		1	1.06452	1.04216	0.73906	0.915305
WT 4775	C03	0.033	0.35	0.625	0.597	0.783	2del 4775	C03	0.034	0.293	0.566	0.613	0.664		0.970588	1.19454	1.10424	0.973899	1.17922
WT 4775	C04	0.032	0.311	0.52	0.572	0.619	2del 4775	C04	0.032	0.347	0.552	0.603	0.612		1	0.896254	0.942029	0.94859	1.01144
WT 4775	C05	0.032	0.336	0.541	0.593	0.645	2del 4775	C05	0.031	0.321	0.548	0.601	0.651		1.03226	1.04673	0.987226	0.986689	0.990783
WT 4775	C06	0.032	0.331	0.535	0.588	0.639	2del 4775	C06	0.031	0.341	0.537	0.599	0.713		1.03226	0.970674	0.996276	0.981636	0.896213
WT 4775	C07	0.034	0.326	0.545	0.598	0.645	2del 4775	C07	0.032	0.303	0.519	0.583	0.674		1.0625	1.07591	1.0501	1.02573	0.956973
WT 4775	C08	0.033	0.342	0.553	0.606	0.667	2del 4775	C08	0.031	0.298	0.535	0.607	0.702		1.06452	1.14765	1.03364	0.998353	0.950142
WT 4775	C09	0.032	0.326	0.605	0.665	0.72	2del 4775	C09	0.03	0.277	0.585	0.656	0.761		1.06667	1.1769	1.03419	1.01372	0.946124
WT 4775	C10	0.033	0.284	0.515	0.588	0.663	2del 4775	C10	0.031	0.312	0.553	0.631	0.732		1.06452	0.910256	0.931284	0.931854	0.905738
WT 4775	C11	0.034	0.242	0.534	0.602	0.641	2del 4775	C11	0.032	0.299	0.571	0.627	0.607		1.0625	0.809365	0.935201	0.960128	1.05601
WT 4775	C12	0.031	0.242	0.538	0.618	0.69	2del 4775	C12	0.031	0.317	0.535	0.557	0.588		1	0.763407	1.00561	1.10952	1.17347
WT 4775	D02	0.034	0.387	0.585	0.635	0.642	2del 4775	D02	0.034	0.369	0.568	0.598	0.539		1	1.04878	1.02993	1.06187	1.19109
WT 4775	D03	0.032	0.315	0.52	0.581	0.615	2del 4775	D03	0.033	0.339	0.542	0.59	0.582		0.969697	0.929204	0.95941	0.984746	1.0567
WT 4775	D04	0.035	0.264	0.527	0.56	0.566	2del 4775	D04	0.035	0.277	0.533	0.558	0.557		1	0.953069	0.988743	1.00358	1.01616
WT 4775	D05	0.032	0.327	0.525	0.586	0.631	2del 4775	D05	0.032	0.305	0.516	0.56	0.595		1	1.07213	1.01744	1.04643	1.0605
WT 4775	D06	0.034	0.36	0.554	0.601	0.638	2del 4775	D06	0.033	0.318	0.518	0.558	0.594		1.0303	1.13208	1.0695	1.07706	1.07407
WT 4775	D07	0.034	0.226	0.616	0.691	0.7	2del 4775	D07	0.037	0.26	0.564	0.615	0.638		0.918919	0.869231	1.0922	1.12358	1.09718
WT 4775	D08	0.032	0.317	0.536	0.607	0.69	2del 4775	D08	0.031	0.266	0.468	0.516	0.587		1.03226	1.19173	1.1453	1.17636	1.17547
WT 4775	D09	0.032	0.326	0.538	0.602	0.661	2del 4775	D09	0.03	0.263	0.475	0.523	0.591		1.06667	1.23954	1.13263	1.15105	1.11844
WT 4775	D10	0.034	0.267	0.544	0.609	0.667	2del 4775	D10	0.032	0.243	0.479	0.529	0.594		1.0625	1.09877	1.1357	1.15123	1.1229
WT 4775	D11	0.035	0.266	0.51	0.582	0.656	2del 4775	D11	0.033	0.302	0.515	0.58	0.64		1.06061	0.880795	0.990291	1.00345	1.025
WT 4775	D12	0.033	0.248	0.527	0.608	0.684	2del 4775	D12	0.032	0.29	0.545	0.595	0.659		1.03125	0.855172	0.966972	1.02185	1.03794
WT 4775	E02	0.031	0.367	0.561	0.613	0.61	2del 4775	E02	0.031	0.377	0.574	0.615	0.549		1	0.973475	0.977352	0.996748	1.11111
WT 4775	E03	0.032	0.331	0.529	0.589	0.611	2del 4775	E03	0.032	0.324	0.523	0.577	0.591		1	1.0216	1.01147	1.0208	1.03384
WT 4775	E04	0.034	0.331	0.529	0.589	0.599	2del 4775	E04	0.034	0.322	0.519	0.569	0.564		1	1.02795	1.01927	1.03515	1.06206
WT 4775	E05	0.034	0.197	0.513	0.562	0.544	2del 4775	E05	0.035	0.222	0.499	0.535	0.529		0.971429	0.887387	1.02806	1.05047	1.02836
WT 4775	E06	0.032	0.282	0.552	0.608	0.651	2del 4775	E06	0.033	0.282	0.529	0.572	0.609		0.969697	1	1.04348	1.06294	1.06897
WT 4775	E07	0.032	0.328	0.546	0.624	0.677	2del 4775	E07	0.033	0.317	0.508	0.556	0.61		0.969697	1.0347	1.0748	1.1223	1.10984
WT 4775	E08	0.034	0.335	0.551	0.62	0.671	2del 4775	E08	0.032	0.293	0.505	0.557	0.61		1.0625	1.14334	1.09109	1.11311	1.1
WT 4775	E09	0.032	0.37	0.602	0.678	0.73	2del 4775	E09	0.031	0.275	0.49	0.562	0.635		1.03226	1.34545	1.22857	1.20641	1.14961
WT 4775	E10	0.032	0.314	0.55	0.624	0.678	2del 4775	E10	0.032	0.292	0.498	0.546	0.59		1	1.07534	1.10442	1.14286	1.14915
WT 4775	E11	0.034	0.303	0.537	0.605	0.648	2del 4775	E11	0.032	0.32	0.527	0.579	0.617		1.0625	0.946875	1.01898	1.04491	1.05024
WT 4775	E12	0.031	0.256	0.429	0.557	0.661	2del 4775	E12	0.031	0.323	0.57	0.633	0.683		1	0.79257	0.752632	0.879937	0.967789
WT 4775	F02	0.033	0.359	0.579	0.608	0.569	2del 4775	F02	0.033	0.328	0.55	0.586	0.573		1	1.09451	1.05273	1.03754	0.993019
WT 4775	F03	0.034	0.038	0.045	0.044	0.041	2del 4775	F03	0.034	0.042	0.053	0.057	0.054		1	0.904762	0.849057	0.77193	0.759259
WT 4775	F04	0.033	0.343	0.546	0.591	0.603	2del 4775	F04	0.032	0.337	0.526	0.559	0.563		1.03125	1.0178	1.03802	1.05725	1.07105
WT 4775	F05	0.033	0.274	0.559	0.605	0.605	2del 4775	F05	0.031	0.236	0.523	0.574	0.572		1.06452	1.16102	1.06883	1.05401	1.05769
WT 4775	F06	0.032	0.335	0.537	0.608	0.65	2del 4775	F06	0.031	0.279	0.469	0.521	0.559		1.03226	1.20072	1.14499	1.16699	1.16279
WT 4775	F07	0.033	0.34	0.55	0.617	0.649	2del 4775	F07	0.032	0.313	0.507	0.553	0.583		1.03125	1.08626	1.08481	1.11573	1.11321
WT 4775	F08	0.031	0.31	0.547	0.615	0.657	2del 4775	F08	0.03	0.288	0.499	0.542	0.585		1.03333	1.07639	1.09619	1.13469	1.12308
WT 4775	F09	0.033	0.349	0.604	0.663	0.69	2del 4775	F09	0.03	0.258	0.473	0.52	0.577		1.1	1.35271	1.27696	1.275	1.19584
WT 4775	F11	0.031	0.258	0.508	0.564	0.603	2del 4775	F11	0.031	0.289	0.526	0.576	0.616		1	0.892734	0.965779	0.979167	0.978896
WT 4775	F12	0.032	0.278	0.366	0.5	0.608	2del 4775	F12	0.031	0.277	0.531	0.596	0.645		1.03226	1.00361	0.689266	0.838926	0.942636
WT 4775	G02	0.033	0.365	0.572	0.613	0.599	2del 4775	G02	0.032	0.36	0.556	0.593	0.563		1.03125	1.01389	1.02878	1.03373	1.06394
WT 4775	G03	0.032	0.354	0.552	0.592	0.589	2del 4775	G03	0.032	0.355	0.539	0.551	0.48		1	0.997183	1.02412	1.07441	1.22708
WT 4775	G04	0.033	0.316	0.533	0.552	0.462	2del 4775	G04	0.033	0.339	0.534	0.554	0.518		1	0.932153	0.998127	0.99639	0.891892
WT 4775	G05	0.034	0.306	0.576	0.635	0.655	2del 4775	G05	0.034	0.264	0.522	0.573	0.598		1	1.15909	1.10345	1.1082	1.09532
WT 4775	G06	0.031	0.323	0.558	0.613	0.627	2del 4775	G06	0.032	0.316	0.525	0.571	0.598		0.96875	1.02215	1.06286	1.07356	1.04849
WT 4775	G07	0.03	0.268	0.512	0.583	0.606	2del 4775	G07	0.031	0.309	0.517	0.566	0.596		0.967742	0.867314	0.990329	1.03004	1.01678
WT 4775	G08	0.032	0.275	0.525	0.596	0.628	2del 4775	G08	0.031	0.269	0.484	0.537	0.585		1.03226	1.0223	1.08471	1.10987	1.0735
WT 4775	G09	0.031	0.273	0.56	0.633	0.656	2del 4775	G09	0.031	0.303	0.538	0.597	0.634		1	0.90099	1.04089	1.0603	1.0347
WT 4775	G10	0.031	0.242	0.564	0.646	0.67	2del 4775	G10	0.031	0.279	0.539	0.601	0.637		1	0.867384	1.04638	1.07488	1.05181
WT 4775	G11	0.034	0.345	0.589	0.645	0.661	2del 4775	G11	0.032	0.309	0.524	0.576	0.609		1.0625	1.1165	1.12405	1.11979	1.08539
WT 4775	G12	0.032	0.281	0.548	0.642	0.676	2del 4775	G12	0.031	0.324	0.58	0.637	0.67		1.03226	0.867284	0.944828	1.00785	1.00896
WT 4775	H02	0.035	0.357	0.57	0.556	0.387	2del 4775	H02	0.036	0.352	0.592	0.496	0.229		0.972222	1.0142	0.962838	1.12097	1.68996
WT 4775	H03	0.035	0.343	0.591	0.513	0.284	2del 4775	H03	0.034	0.322	0.572	0.413	0.199		1.02941	1.06522	1.03322	1.24213	1.42714
WT 4775	H04	0.035	0.328	0.543	0.544	0.433	2del 4775	H04	0.035	0.313	0.529	0.51	0.377		1	1.04792	1.02647	1.06667	1.14854
WT 4775	H05	0.034	0.289	0.535	0.561	0.534	2del 4775	H05	0.033	0.307	0.563	0.576	0.453		1.0303	0.941368	0.950266	0.973958	1.17881
WT 4775	H06	0.034	0.308	0.543	0.572	0.521	2del 4775	H06	0.033	0.333	0.56	0.547	0.44		1.0303	0.924925	0.969643	1.0457	1.18409
WT 4775	H07	0.034	0.365	0.604	0.616	0.495	2del 4775	H07	0.033	0.321	0.555	0.575	0.514		1.0303	1.13707	1.08829	1.0713	0.963035
WT 4775	H08	0.033	0.299	0.552	0.585	0.556	2del 4775	H08	0.033	0.315	0.56	0.58	0.552		1	0.949206	0.985714	1.00862	1.00725
WT 4775	H09	0.032	0.064	0.244	0.336	0.223	2del 4775	H09	0.03	0.064	0.28	0.33	0.239		1.06667	1	0.871429	1.01818	0.933054
WT 4775	H10	0.034	0.309	0.57	0.616	0.62	2del 4775	H10	0.032	0.348	0.624	0.617	0.416		1.0625	0.887931	0.913462	0.998379	1.49038
WT 4775	H11	0.032	0.28	0.555	0.574	0.428	2del 4775	H11	0.03	0.328	0.63	0.6	0.301		1.06667	0.853659	0.880952	0.956667	1.42193
WT 4775	H12	0.032	0.325	0.608	0.661	0.661	2del 4775	H12	0.03	0.332	0.634	0.606	0.456		1.06667	0.978916	0.958991	1.09076	1.44956

## Sheet: 4776
Plate 4776	Well	T=0	T=16	T=24	T=40	T=48		Well	T=0	T=16	T=24	T=40	T=48	WT/2Δ	T=0	T=16	T=24	T=40	T=48
WT 4776	A02	0.036	0.067	0.2	0.424	0.332	2del 4776	A02	0.036	0.079	0.293	0.485	0.349		1	0.848101	0.682594	0.874227	0.951289
WT 4776	A03	0.035	0.259	0.525	0.602	0.626	2del 4776	A03	0.033	0.3	0.557	0.605	0.58		1.06061	0.863333	0.942549	0.995041	1.07931
WT 4776	A04	0.034	0.229	0.515	0.583	0.59	2del 4776	A04	0.033	0.257	0.511	0.57	0.58		1.0303	0.891051	1.00783	1.02281	1.01724
WT 4776	A05	0.034	0.129	0.454	0.583	0.476	2del 4776	A05	0.035	0.208	0.557	0.635	0.622		0.971429	0.620192	0.815081	0.91811	0.765273
WT 4776	A06	0.034	0.242	0.528	0.616	0.651	2del 4776	A06	0.033	0.301	0.545	0.606	0.628		1.0303	0.803987	0.968807	1.0165	1.03662
WT 4776	A07	0.035	0.337	0.55	0.61	0.643	2del 4776	A07	0.035	0.305	0.563	0.606	0.615		1	1.10492	0.976909	1.0066	1.04553
WT 4776	A08	0.034	0.318	0.545	0.617	0.672	2del 4776	A08	0.034	0.35	0.569	0.62	0.645		1	0.908571	0.957821	0.995161	1.04186
WT 4776	A09	0.034	0.3	0.553	0.628	0.686	2del 4776	A09	0.033	0.247	0.522	0.595	0.648		1.0303	1.21457	1.05939	1.05546	1.05864
WT 4776	A10	0.035	0.262	0.53	0.609	0.678	2del 4776	A10	0.033	0.339	0.549	0.597	0.605		1.06061	0.772861	0.965392	1.0201	1.12066
WT 4776	A11	0.035	0.293	0.61	0.652	0.639	2del 4776	A11	0.033	0.326	0.594	0.597	0.533		1.06061	0.898773	1.02694	1.09213	1.19887
WT 4776	A12	0.035	0.31	0.551	0.623	0.775	2del 4776	A12	0.034	0.378	0.605	0.656	0.713		1.02941	0.820106	0.910744	0.949695	1.08696
WT 4776	B02	0.034	0.279	0.569	0.647	0.649	2del 4776	B02	0.032	0.258	0.556	0.614	0.586		1.0625	1.0814	1.02338	1.05375	1.10751
WT 4776	B03	0.033	0.295	0.507	0.555	0.547	2del 4776	B03	0.032	0.332	0.547	0.584	0.568		1.03125	0.888554	0.926874	0.950342	0.963028
WT 4776	B04	0.032	0.217	0.482	0.547	0.561	2del 4776	B04	0.034	0.288	0.531	0.574	0.582		0.941176	0.753472	0.907721	0.952962	0.963918
WT 4776	B05	0.032	0.244	0.49	0.557	0.585	2del 4776	B05	0.032	0.246	0.481	0.526	0.553		1	0.99187	1.01871	1.05894	1.05787
WT 4776	B06	0.034	0.305	0.561	0.617	0.624	2del 4776	B06	0.03	0.28	0.511	0.561	0.607		1.13333	1.08929	1.09785	1.09982	1.02801
WT 4776	B07	0.033	0.32	0.551	0.605	0.62	2del 4776	B07	0.031	0.251	0.543	0.587	0.605		1.06452	1.2749	1.01473	1.03066	1.02479
WT 4776	B08	0.033	0.339	0.53	0.59	0.625	2del 4776	B08	0.031	0.342	0.552	0.582	0.6		1.06452	0.991228	0.960145	1.01375	1.04167
WT 4776	B09	0.035	0.343	0.542	0.598	0.649	2del 4776	B09	0.03	0.289	0.541	0.593	0.62		1.16667	1.18685	1.00185	1.00843	1.04677
WT 4776	B10	0.032	0.299	0.551	0.606	0.652	2del 4776	B10	0.031	0.336	0.533	0.584	0.619		1.03226	0.889881	1.03377	1.03767	1.05331
WT 4776	B11	0.032	0.265	0.477	0.546	0.616	2del 4776	B11	0.031	0.372	0.561	0.593	0.614		1.03226	0.712366	0.850267	0.920742	1.00326
WT 4776	B12	0.032	0.262	0.173	0.379	0.573	2del 4776	B12	0.032	0.366	0.571	0.605	0.638		1	0.715847	0.302977	0.626446	0.898119
WT 4776	C02	0.032	0.354	0.558	0.625	0.638	2del 4776	C02	0.033	0.355	0.318	0.19	0.499		0.969697	0.997183	1.75472	3.28947	1.27856
WT 4776	C03	0.031	0.298	0.514	0.563	0.542	2del 4776	C03	0.03	0.253	0.272	0.111	0.505		1.03333	1.17787	1.88971	5.07207	1.07327
WT 4776	C04	0.033	0.297	0.513	0.566	0.585	2del 4776	C04	0.031	0.254	0.365	0.138	0.443		1.06452	1.16929	1.40548	4.10145	1.32054
WT 4776	C05	0.031	0.299	0.539	0.593	0.618	2del 4776	C05	0.031	0.281	0.511	0.556	0.589		1	1.06406	1.05479	1.06655	1.04924
WT 4776	C06	0.033	0.264	0.52	0.583	0.614	2del 4776	C06	0.03	0.263	0.477	0.521	0.558		1.1	1.0038	1.09015	1.119	1.10036
WT 4776	C07	0.034	0.342	0.511	0.575	0.61	2del 4776	C07	0.031	0.261	0.491	0.535	0.567		1.09677	1.31034	1.04073	1.07477	1.07584
WT 4776	C08	0.033	0.33	0.521	0.588	0.633	2del 4776	C08	0.031	0.291	0.534	0.581	0.615		1.06452	1.13402	0.975655	1.01205	1.02927
WT 4776	C09	0.032	0.351	0.55	0.612	0.662	2del 4776	C09	0.031	0.295	0.54	0.579	0.612		1.03226	1.18983	1.01852	1.05699	1.0817
WT 4776	C10	0.033	0.206	0.514	0.599	0.619	2del 4776	C10	0.033	0.352	0.589	0.581	0.561		1	0.585227	0.872666	1.03098	1.10339
WT 4776	C11	0.034	0.352	0.559	0.615	0.642	2del 4776	C11	0.033	0.393	0.61	0.501	0.719		1.0303	0.895674	0.916393	1.22754	0.892907
WT 4776	C12	0.032	0.317	0.547	0.62	0.669	2del 4776	C12	0.031	0.362	0.643	0.668	0.795		1.03226	0.875691	0.8507	0.928144	0.841509
WT 4776	D02	0.034	0.326	0.503	0.536	0.462	2del 4776	D02	0.033	0.345	0.58	0.609	0.54		1.0303	0.944928	0.867241	0.880131	0.855556
WT 4776	D03	0.031	0.227	0.438	0.502	0.459	2del 4776	D03	0.032	0.262	0.512	0.548	0.541		0.96875	0.866412	0.855469	0.916058	0.848429
WT 4776	D04	0.033	0.119	0.347	0.375	0.24	2del 4776	D04	0.033	0.132	0.4	0.439	0.354		1	0.901515	0.8675	0.854214	0.677966
WT 4776	D05	0.031	0.302	0.554	0.604	0.588	2del 4776	D05	0.031	0.237	0.456	0.508	0.537		1	1.27426	1.21491	1.18898	1.09497
WT 4776	D06	0.033	0.253	0.496	0.547	0.548	2del 4776	D06	0.032	0.227	0.439	0.486	0.519		1.03125	1.11454	1.12984	1.12551	1.05588
WT 4776	D07	0.035	0.379	0.54	0.603	0.627	2del 4776	D07	0.032	0.276	0.502	0.54	0.552		1.09375	1.37319	1.0757	1.11667	1.13587
WT 4776	D08	0.032	0.362	0.54	0.61	0.672	2del 4776	D08	0.031	0.286	0.527	0.566	0.594		1.03226	1.26573	1.02467	1.07774	1.13131
WT 4776	D09	0.03	0.3	0.47	0.565	0.626	2del 4776	D09	0.03	0.269	0.509	0.567	0.601		1	1.11524	0.923379	0.996473	1.0416
WT 4776	D10	0.034	0.274	0.514	0.568	0.578	2del 4776	D10	0.033	0.324	0.521	0.552	0.576		1.0303	0.845679	0.986564	1.02899	1.00347
WT 4776	D12	0.033	0.311	0.575	0.637	0.696	2del 4776	D12	0.032	0.334	0.547	0.586	0.619		1.03125	0.931138	1.05119	1.08703	1.12439
WT 4776	E02	0.031	0.317	0.521	0.562	0.478	2del 4776	E02	0.031	0.334	0.547	0.576	0.532		1	0.949102	0.952468	0.975694	0.898496
WT 4776	E03	0.031	0.272	0.48	0.527	0.477	2del 4776	E03	0.032	0.296	0.5	0.537	0.528		0.96875	0.918919	0.96	0.981378	0.903409
WT 4776	E04	0.033	0.241	0.474	0.533	0.537	2del 4776	E04	0.032	0.295	0.497	0.527	0.521		1.03125	0.816949	0.953722	1.01139	1.03071
WT 4776	E05	0.034	0.308	0.533	0.572	0.544	2del 4776	E05	0.033	0.287	0.5	0.53	0.536		1.0303	1.07317	1.066	1.07925	1.01493
WT 4776	E06	0.03	0.246	0.483	0.542	0.572	2del 4776	E06	0.033	0.226	0.43	0.472	0.502		0.909091	1.0885	1.12326	1.14831	1.13944
WT 4776	E07	0.032	0.353	0.522	0.595	0.63	2del 4776	E07	0.032	0.294	0.523	0.561	0.59		1	1.20068	0.998088	1.06061	1.0678
WT 4776	E08	0.033	0.331	0.533	0.581	0.605	2del 4776	E08	0.032	0.276	0.53	0.555	0.579		1.03125	1.19928	1.00566	1.04685	1.04491
WT 4776	E09	0.032	0.357	0.556	0.623	0.661	2del 4776	E09	0.03	0.3	0.541	0.585	0.624		1.06667	1.19	1.02773	1.06496	1.05929
WT 4776	E10	0.034	0.316	0.536	0.575	0.591	2del 4776	E10	0.031	0.314	0.503	0.537	0.568		1.09677	1.00637	1.06561	1.07076	1.04049
WT 4776	E11	0.035	0.355	0.54	0.593	0.613	2del 4776	E11	0.032	0.345	0.529	0.555	0.572		1.09375	1.02899	1.02079	1.06847	1.07168
WT 4776	E12	0.032	0.314	0.535	0.604	0.642	2del 4776	E12	0.032	0.356	0.57	0.612	0.653		1	0.882022	0.938596	0.986928	0.983155
WT 4776	F02	0.034	0.321	0.519	0.541	0.474	2del 4776	F02	0.032	0.305	0.534	0.535	0.461		1.0625	1.05246	0.97191	1.01121	1.0282
WT 4776	F03	0.033	0.201	0.485	0.538	0.519	2del 4776	F03	0.033	0.247	0.506	0.531	0.517		1	0.813765	0.958498	1.01318	1.00387
WT 4776	F04	0.032	0.304	0.522	0.546	0.517	2del 4776	F04	0.033	0.288	0.497	0.515	0.503		0.969697	1.05556	1.0503	1.06019	1.02783
WT 4776	F05	0.032	0.271	0.499	0.536	0.518	2del 4776	F05	0.031	0.294	0.525	0.558	0.569		1.03226	0.921769	0.950476	0.960573	0.910369
WT 4776	F06	0.031	0.264	0.502	0.55	0.556	2del 4776	F06	0.03	0.301	0.517	0.547	0.562		1.03333	0.877076	0.970986	1.00548	0.989324
WT 4776	F07	0.033	0.357	0.529	0.583	0.6	2del 4776	F07	0.031	0.286	0.487	0.515	0.534		1.06452	1.24825	1.08624	1.13204	1.1236
WT 4776	F08	0.032	0.347	0.527	0.573	0.587	2del 4776	F08	0.03	0.296	0.516	0.541	0.558		1.06667	1.1723	1.02132	1.05915	1.05197
WT 4776	F09	0.031	0.287	0.497	0.559	0.585	2del 4776	F09	0.031	0.256	0.503	0.538	0.567		1	1.12109	0.988072	1.03903	1.03175
WT 4776	F10	0.033	0.284	0.521	0.564	0.575	2del 4776	F10	0.033	0.345	0.521	0.546	0.57		1	0.823188	1	1.03297	1.00877
WT 4776	F11	0.032	0.124	0.356	0.515	0.552	2del 4776	F11	0.031	0.16	0.489	0.538	0.554		1.03226	0.775	0.728016	0.957249	0.99639
WT 4776	F12	0.032	0.339	0.532	0.585	0.6	2del 4776	F12	0.031	0.349	0.543	0.576	0.61		1.03226	0.971347	0.979742	1.01562	0.983607
WT 4776	G02	0.032	0.199	0.419	0.499	0.446	2del 4776	G02	0.033	0.166	0.468	0.486	0.376		0.969697	1.1988	0.895299	1.02675	1.18617
WT 4776	G03	0.032	0.28	0.489	0.514	0.467	2del 4776	G03	0.032	0.321	0.509	0.503	0.443		1	0.872274	0.960707	1.02187	1.05418
WT 4776	G04	0.033	0.332	0.546	0.577	0.54	2del 4776	G04	0.033	0.311	0.524	0.548	0.54		1	1.06752	1.04198	1.05292	1
WT 4776	G05	0.033	0.261	0.51	0.556	0.538	2del 4776	G05	0.033	0.289	0.526	0.559	0.566		1	0.903114	0.969582	0.994633	0.95053
WT 4776	G06	0.031	0.252	0.464	0.499	0.5	2del 4776	G06	0.03	0.289	0.495	0.524	0.542		1.03333	0.871972	0.937374	0.95229	0.922509
WT 4776	G07	0.032	0.334	0.529	0.568	0.557	2del 4776	G07	0.031	0.32	0.538	0.565	0.586		1.03226	1.04375	0.983271	1.00531	0.950512
WT 4776	G08	0.034	0.315	0.515	0.569	0.573	2del 4776	G08	0.032	0.303	0.523	0.551	0.574		1.0625	1.0396	0.984704	1.03267	0.998258
WT 4776	G09	0.032	0.305	0.519	0.547	0.532	2del 4776	G09	0.031	0.278	0.522	0.555	0.578		1.03226	1.09712	0.994253	0.985586	0.920415
WT 4776	G10	0.033	0.309	0.556	0.598	0.597	2del 4776	G10	0.032	0.331	0.517	0.552	0.581		1.03125	0.933535	1.07544	1.08333	1.02754
WT 4776	G11	0.034	0.341	0.521	0.555	0.552	2del 4776	G11	0.033	0.352	0.529	0.548	0.556		1.0303	0.96875	0.984877	1.01277	0.992806
WT 4776	G12	0.033	0.337	0.569	0.617	0.592	2del 4776	G12	0.032	0.378	0.577	0.607	0.628		1.03125	0.891534	0.986135	1.01647	0.942675
WT 4776	H02	0.035	0.22	0.313	0.218	0.175	2del 4776	H02	0.033	0.322	0.565	0.527	0.381		1.06061	0.68323	0.553982	0.413662	0.459318
WT 4776	H03	0.032	0.233	0.382	0.36	0.241	2del 4776	H03	0.032	0.327	0.521	0.5	0.423		1	0.712538	0.733205	0.72	0.56974
WT 4776	H04	0.034	0.29	0.412	0.287	0.211	2del 4776	H04	0.035	0.31	0.555	0.565	0.515		0.971429	0.935484	0.742342	0.507965	0.409709
WT 4776	H05	0.033	0.267	0.375	0.236	0.201	2del 4776	H05	0.034	0.339	0.552	0.562	0.541		0.970588	0.787611	0.679348	0.419929	0.371534
WT 4776	H06	0.034	0.233	0.35	0.246	0.214	2del 4776	H06	0.034	0.295	0.521	0.552	0.556		1	0.789831	0.671785	0.445652	0.384892
WT 4776	H07	0.033	0.323	0.501	0.511	0.446	2del 4776	H07	0.032	0.329	0.553	0.572	0.572		1.03125	0.981763	0.905967	0.893357	0.77972
WT 4776	H08	0.035	0.341	0.527	0.544	0.508	2del 4776	H08	0.033	0.304	0.541	0.581	0.597		1.06061	1.12171	0.974122	0.936317	0.850921
WT 4776	H09	0.032	0.315	0.524	0.528	0.462	2del 4776	H09	0.031	0.276	0.52	0.554	0.567		1.03226	1.1413	1.00769	0.953069	0.814815
WT 4776	H10	0.033	0.29	0.501	0.514	0.502	2del 4776	H10	0.033	0.346	0.541	0.561	0.569		1	0.83815	0.926063	0.916221	0.88225
WT 4776	H11	0.033	0.226	0.443	0.412	0.323	2del 4776	H11	0.032	0.276	0.538	0.526	0.456		1.03125	0.818841	0.82342	0.78327	0.708333
WT 4776	H12	0.033	0.375	0.602	0.631	0.594	2del 4776	H12	0.032	0.371	0.59	0.62	0.636		1.03125	1.01078	1.02034	1.01774	0.933962

## Sheet: 4777
Plate 4777	Well	T=0	T=16	T=24	T=40	T=48		Well	T=0	T=16	T=24	T=40	T=48	WT/2Δ	T=0	T=16	T=24	T=40	T=48
WT 4777	A02	0.036	0.31	0.522	0.573	0.635	2del 4777	A02	0.036	0.311	0.535	0.579	0.586		1	0.996785	0.975701	0.989637	1.08362
WT 4777	A03	0.033	0.293	0.484	0.528	0.579	2del 4777	A03	0.034	0.32	0.513	0.548	0.579		0.970588	0.915625	0.94347	0.963504	1
WT 4777	A04	0.032	0.245	0.507	0.546	0.578	2del 4777	A04	0.035	0.288	0.485	0.508	0.517		0.914286	0.850694	1.04536	1.0748	1.11799
WT 4777	A05	0.034	0.323	0.519	0.56	0.599	2del 4777	A05	0.034	0.315	0.512	0.546	0.573		1	1.0254	1.01367	1.02564	1.04538
WT 4777	A06	0.033	0.272	0.473	0.523	0.58	2del 4777	A06	0.035	0.305	0.505	0.534	0.563		0.942857	0.891803	0.936634	0.979401	1.0302
WT 4777	A07	0.032	0.269	0.458	0.504	0.558	2del 4777	A07	0.034	0.325	0.506	0.534	0.559		0.941176	0.827692	0.905138	0.94382	0.998211
WT 4777	A08	0.033	0.298	0.495	0.539	0.584	2del 4777	A08	0.033	0.259	0.459	0.495	0.533		1	1.15058	1.07843	1.08889	1.09568
WT 4777	A09	0.031	0.33	0.525	0.568	0.62	2del 4777	A09	0.033	0.278	0.501	0.537	0.571		0.939394	1.18705	1.0479	1.05773	1.08581
WT 4777	A10	0.033	0.157	0.401	0.534	0.498	2del 4777	A10	0.034	0.258	0.515	0.552	0.545		0.970588	0.608527	0.778641	0.967391	0.913761
WT 4777	A11	0.036	0.231	0.516	0.564	0.584	2del 4777	A11	0.037	0.272	0.516	0.537	0.541		0.972973	0.849265	1	1.05028	1.07948
WT 4777	A12	0.034	0.295	0.542	0.609	0.685	2del 4777	A12	0.034	0.311	0.537	0.597	0.641		1	0.948553	1.00931	1.0201	1.06864
WT 4777	B02	0.033	0.345	0.519	0.559	0.597	2del 4777	B02	0.034	0.339	0.518	0.542	0.558		0.970588	1.0177	1.00193	1.03137	1.06989
WT 4777	B03	0.033	0.3	0.486	0.522	0.56	2del 4777	B03	0.034	0.324	0.52	0.54	0.553		0.970588	0.925926	0.934615	0.966667	1.01266
WT 4777	B04	0.033	0.303	0.507	0.535	0.566	2del 4777	B04	0.034	0.332	0.502	0.518	0.539		0.970588	0.912651	1.00996	1.03282	1.05009
WT 4777	B05	0.034	0.333	0.51	0.546	0.587	2del 4777	B05	0.033	0.297	0.505	0.536	0.567		1.0303	1.12121	1.0099	1.01866	1.03527
WT 4777	B06	0.033	0.087	0.334	0.485	0.504	2del 4777	B06	0.032	0.117	0.42	0.474	0.485		1.03125	0.74359	0.795238	1.02321	1.03918
WT 4777	B07	0.032	0.324	0.497	0.534	0.573	2del 4777	B07	0.034	0.326	0.355	0.392	0.438		0.941176	0.993865	1.4	1.36224	1.30822
WT 4777	B08	0.033	0.254	0.5	0.546	0.575	2del 4777	B08	0.034	0.265	0.495	0.52	0.537		0.970588	0.958491	1.0101	1.05	1.07076
WT 4777	B09	0.034	0.273	0.489	0.527	0.568	2del 4777	B09	0.035	0.239	0.486	0.512	0.536		0.971429	1.14226	1.00617	1.0293	1.0597
WT 4777	B10	0.033	0.262	0.495	0.533	0.574	2del 4777	B10	0.033	0.302	0.499	0.529	0.557		1	0.86755	0.991984	1.00756	1.03052
WT 4777	B11	0.033	0.284	0.488	0.533	0.584	2del 4777	B11	0.033	0.302	0.5	0.526	0.546		1	0.940397	0.976	1.01331	1.0696
WT 4777	B12	0.032	0.248	0.466	0.51	0.569	2del 4777	B12	0.034	0.357	0.572	0.593	0.629		0.941176	0.694678	0.814685	0.860034	0.90461
WT 4777	C02	0.032	0.034	0.035	0.036	0.037	2del 4777	C02	0.032	0.034	0.046	0.469	0.544		1	1	0.76087	0.0767591	0.0680147
WT 4777	C03	0.031	0.319	0.562	0.615	0.606	2del 4777	C03	0.031	0.29	0.485	0.51	0.537		1	1.1	1.15876	1.20588	1.12849
WT 4777	C04	0.031	0.253	0.507	0.567	0.601	2del 4777	C04	0.032	0.342	0.509	0.52	0.534		0.96875	0.739766	0.996071	1.09038	1.12547
WT 4777	C05	0.031	0.294	0.495	0.558	0.611	2del 4777	C05	0.032	0.316	0.507	0.533	0.562		0.96875	0.93038	0.976331	1.0469	1.08719
WT 4777	C06	0.031	0.315	0.52	0.594	0.654	2del 4777	C06	0.032	0.336	0.501	0.519	0.541		0.96875	0.9375	1.03792	1.14451	1.20887
WT 4777	C07	0.031	0.293	0.526	0.599	0.662	2del 4777	C07	0.034	0.335	0.499	0.516	0.537		0.911765	0.874627	1.05411	1.16085	1.23277
WT 4777	C08	0.032	0.297	0.506	0.57	0.631	2del 4777	C08	0.032	0.297	0.499	0.516	0.533		1	1	1.01403	1.10465	1.18386
WT 4777	C09	0.029	0.172	0.292	0.325	0.29	2del 4777	C09	0.031	0.117	0.312	0.389	0.39		0.935484	1.47009	0.935897	0.835476	0.74359
WT 4777	C10	0.032	0.247	0.483	0.525	0.565	2del 4777	C10	0.033	0.294	0.483	0.511	0.542		0.969697	0.840136	1	1.0274	1.04244
WT 4777	C11	0.032	0.308	0.5	0.543	0.581	2del 4777	C11	0.033	0.336	0.527	0.546	0.57		0.969697	0.916667	0.948767	0.994505	1.0193
WT 4777	C12	0.031	0.274	0.521	0.57	0.621	2del 4777	C12	0.032	0.358	0.563	0.592	0.623		0.96875	0.765363	0.9254	0.962838	0.99679
WT 4777	D02	0.034	0.355	0.553	0.599	0.615	2del 4777	D02	0.034	0.337	0.54	0.56	0.552		1	1.05341	1.02407	1.06964	1.11413
WT 4777	D03	0.033	0.219	0.48	0.541	0.576	2del 4777	D03	0.034	0.118	0.35	0.48	0.482		0.970588	1.85593	1.37143	1.12708	1.19502
WT 4777	D04	0.036	0.284	0.509	0.534	0.556	2del 4777	D04	0.034	0.343	0.518	0.525	0.536		1.05882	0.827988	0.982625	1.01714	1.03731
WT 4777	D05	0.034	0.352	0.515	0.554	0.586	2del 4777	D05	0.033	0.324	0.51	0.531	0.55		1.0303	1.08642	1.0098	1.04331	1.06545
WT 4777	D06	0.034	0.342	0.506	0.546	0.577	2del 4777	D06	0.033	0.334	0.491	0.503	0.517		1.0303	1.02395	1.03055	1.08549	1.11605
WT 4777	D07	0.033	0.319	0.492	0.537	0.577	2del 4777	D07	0.034	0.351	0.507	0.518	0.537		0.970588	0.908832	0.970414	1.03668	1.07449
WT 4777	D08	0.032	0.254	0.529	0.586	0.631	2del 4777	D08	0.032	0.234	0.511	0.553	0.577		1	1.08547	1.03523	1.05967	1.09359
WT 4777	D09	0.032	0.304	0.49	0.535	0.583	2del 4777	D09	0.033	0.299	0.488	0.506	0.526		0.969697	1.01672	1.0041	1.05731	1.10837
WT 4777	D10	0.033	0.301	0.459	0.523	0.575	2del 4777	D10	0.033	0.267	0.436	0.441	0.43		1	1.12734	1.05275	1.18594	1.33721
WT 4777	D11	0.033	0.32	0.508	0.563	0.614	2del 4777	D11	0.033	0.311	0.503	0.535	0.565		1	1.02894	1.00994	1.05234	1.08673
WT 4777	D12	0.033	0.279	0.507	0.555	0.606	2del 4777	D12	0.034	0.226	0.392	0.438	0.489		0.970588	1.23451	1.29337	1.26712	1.23926
WT 4777	E02	0.032	0.364	0.542	0.593	0.615	2del 4777	E02	0.031	0.373	0.543	0.552	0.546		1.03226	0.975871	0.998158	1.07428	1.12637
WT 4777	E03	0.032	0.352	0.531	0.572	0.609	2del 4777	E03	0.032	0.332	0.512	0.532	0.547		1	1.06024	1.03711	1.07519	1.11335
WT 4777	E04	0.032	0.308	0.513	0.55	0.58	2del 4777	E04	0.033	0.341	0.508	0.519	0.534		0.969697	0.903226	1.00984	1.05973	1.08614
WT 4777	E05	0.032	0.332	0.485	0.528	0.56	2del 4777	E05	0.035	0.316	0.494	0.517	0.532		0.914286	1.05063	0.981781	1.02128	1.05263
WT 4777	E06	0.032	0.338	0.503	0.542	0.582	2del 4777	E06	0.034	0.342	0.503	0.517	0.534		0.941176	0.988304	1	1.04836	1.08989
WT 4777	E07	0.033	0.322	0.488	0.537	0.579	2del 4777	E07	0.032	0.309	0.469	0.488	0.508		1.03125	1.04207	1.04051	1.10041	1.13976
WT 4777	E08	0.031	0.223	0.446	0.543	0.596	2del 4777	E08	0.033	0.237	0.45	0.474	0.497		0.939394	0.940928	0.991111	1.14557	1.1992
WT 4777	E09	0.03	0.266	0.537	0.595	0.654	2del 4777	E09	0.031	0.205	0.511	0.561	0.571		0.967742	1.29756	1.05088	1.06061	1.14536
WT 4777	E10	0.031	0.286	0.473	0.524	0.573	2del 4777	E10	0.032	0.348	0.526	0.544	0.565		0.96875	0.821839	0.89924	0.963235	1.01416
WT 4777	E11	0.033	0.299	0.485	0.52	0.553	2del 4777	E11	0.032	0.301	0.498	0.517	0.533		1.03125	0.993355	0.973896	1.0058	1.03752
WT 4777	E12	0.031	0.294	0.541	0.604	0.662	2del 4777	E12	0.031	0.326	0.524	0.555	0.593		1	0.90184	1.03244	1.08829	1.11636
WT 4777	F02	0.033	0.365	0.547	0.603	0.61	2del 4777	F02	0.034	0.377	0.544	0.551	0.532		0.970588	0.96817	1.00551	1.09437	1.14662
WT 4777	F03	0.033	0.303	0.495	0.549	0.59	2del 4777	F03	0.034	0.323	0.51	0.526	0.536		0.970588	0.93808	0.970588	1.04373	1.10075
WT 4777	F04	0.033	0.265	0.504	0.54	0.568	2del 4777	F04	0.034	0.335	0.511	0.523	0.537		0.970588	0.791045	0.986301	1.0325	1.05773
WT 4777	F05	0.034	0.318	0.488	0.525	0.542	2del 4777	F05	0.034	0.277	0.456	0.453	0.424		1	1.14801	1.07018	1.15894	1.2783
WT 4777	F06	0.033	0.347	0.51	0.55	0.585	2del 4777	F06	0.031	0.333	0.495	0.506	0.523		1.06452	1.04204	1.0303	1.08696	1.11855
WT 4777	F07	0.033	0.33	0.493	0.536	0.577	2del 4777	F07	0.033	0.311	0.478	0.492	0.508		1	1.06109	1.03138	1.08943	1.13583
WT 4777	F08	0.032	0.288	0.456	0.501	0.544	2del 4777	F08	0.033	0.323	0.505	0.518	0.527		0.969697	0.891641	0.90297	0.967181	1.03226
WT 4777	F09	0.032	0.327	0.519	0.573	0.623	2del 4777	F09	0.032	0.293	0.495	0.511	0.53		1	1.11604	1.04848	1.12133	1.17547
WT 4777	F10	0.034	0.253	0.486	0.537	0.591	2del 4777	F10	0.033	0.301	0.499	0.518	0.537		1.0303	0.840532	0.973948	1.03668	1.10056
WT 4777	F11	0.031	0.336	0.521	0.575	0.621	2del 4777	F11	0.031	0.307	0.489	0.51	0.534		1	1.09446	1.06544	1.12745	1.16292
WT 4777	F12	0.032	0.283	0.517	0.57	0.602	2del 4777	F12	0.031	0.305	0.47	0.501	0.534		1.03226	0.927869	1.1	1.13772	1.12734
WT 4777	G02	0.032	0.367	0.555	0.612	0.606	2del 4777	G02	0.032	0.344	0.52	0.539	0.542		1	1.06686	1.06731	1.13544	1.11808
WT 4777	G03	0.032	0.324	0.525	0.576	0.593	2del 4777	G03	0.032	0.314	0.514	0.532	0.545		1	1.03185	1.0214	1.08271	1.08807
WT 4777	G04	0.032	0.305	0.544	0.587	0.602	2del 4777	G04	0.032	0.321	0.493	0.511	0.526		1	0.950156	1.10345	1.14873	1.14449
WT 4777	G05	0.032	0.349	0.531	0.582	0.618	2del 4777	G05	0.033	0.313	0.516	0.541	0.569		0.969697	1.11502	1.02907	1.07579	1.08612
WT 4777	G06	0.031	0.185	0.457	0.596	0.616	2del 4777	G06	0.032	0.266	0.513	0.534	0.549		0.96875	0.695489	0.890838	1.1161	1.12204
WT 4777	G07	0.039	0.359	0.539	0.58	0.59	2del 4777	G07	0.037	0.34	0.51	0.503	0.469		1.05405	1.05588	1.05686	1.15308	1.258
WT 4777	G08	0.032	0.033	0.034	0.035	0.036	2del 4777	G08	0.032	0.033	0.034	0.033	0.035		1	1	1	1.06061	1.02857
WT 4777	G09	0.032	0.088	0.161	0.117	0.073	2del 4777	G09	0.032	0.093	0.185	0.192	0.126		1	0.946237	0.87027	0.609375	0.579365
WT 4777	G10	0.029	0.136	0.416	0.57	0.487	2del 4777	G10	0.032	0.313	0.542	0.566	0.572		0.90625	0.434505	0.767528	1.00707	0.851399
WT 4777	G11	0.032	0.31	0.499	0.561	0.596	2del 4777	G11	0.034	0.33	0.507	0.526	0.547		0.941176	0.939394	0.984221	1.06654	1.08958
WT 4777	G12	0.033	0.305	0.543	0.609	0.639	2del 4777	G12	0.032	0.336	0.539	0.571	0.603		1.03125	0.907738	1.00742	1.06655	1.0597
WT 4777	H02	0.035	0.315	0.53	0.614	0.596	2del 4777	H02	0.036	0.378	0.576	0.573	0.512		0.972222	0.833333	0.920139	1.07155	1.16406
WT 4777	H03	0.032	0.32	0.54	0.587	0.575	2del 4777	H03	0.032	0.331	0.547	0.574	0.575		1	0.966767	0.987203	1.02265	1
WT 4777	H04	0.035	0.297	0.546	0.575	0.562	2del 4777	H04	0.035	0.355	0.537	0.551	0.544		1	0.83662	1.01676	1.04356	1.03309
WT 4777	H05	0.033	0.332	0.533	0.571	0.571	2del 4777	H05	0.035	0.315	0.525	0.545	0.549		0.942857	1.05397	1.01524	1.04771	1.04007
WT 4777	H06	0.032	0.318	0.532	0.592	0.615	2del 4777	H06	0.034	0.32	0.506	0.525	0.547		0.941176	0.99375	1.05138	1.12762	1.12431
WT 4777	H07	0.033	0.303	0.492	0.546	0.566	2del 4777	H07	0.034	0.338	0.535	0.558	0.58		0.970588	0.89645	0.919626	0.978495	0.975862
WT 4777	H08	0.034	0.334	0.537	0.616	0.648	2del 4777	H08	0.035	0.334	0.54	0.562	0.582		0.971429	1	0.994444	1.09609	1.1134
WT 4777	H09	0.033	0.357	0.585	0.63	0.617	2del 4777	H09	0.033	0.275	0.512	0.539	0.555		1	1.29818	1.14258	1.16883	1.11171
WT 4777	H10	0.034	0.083	0.234	0.299	0.233	2del 4777	H10	0.034	0.171	0.478	0.486	0.401		1	0.48538	0.48954	0.615226	0.581047
WT 4777	H11	0.032	0.352	0.559	0.612	0.621	2del 4777	H11	0.032	0.345	0.552	0.573	0.59		1	1.02029	1.01268	1.06806	1.05254
WT 4777	H12	0.032	0.344	0.581	0.632	0.626	2del 4777	H12	0.032	0.374	0.575	0.602	0.627		1	0.919786	1.01043	1.04983	0.998405

## Sheet: 4778
Plate 4778	Well	T=0	T=16	T=24	T=40	T=48		Well	T=0	T=16	T=24	T=40	T=48	WT/2Δ	T=0	T=16	T=24	T=40	T=48
WT 4778	A02	0.033	0.416	0.502	0.751	0.824	2del 4778	A02	0.033	0.428	0.515	0.568	0.85		1	0.971963	0.974757	1.32218	0.969412
WT 4778	A03	0.035	0.411	0.491	0.771	0.764	2del 4778	A03	0.033	0.434	0.518	0.552	0.757		1.06061	0.947005	0.947876	1.39674	1.00925
WT 4778	A04	0.034	0.284	0.544	0.83	0.743	2del 4778	A04	0.034	0.083	0.404	0.565	0.694		1	3.42169	1.34653	1.46903	1.07061
WT 4778	A05	0.034	0.391	0.527	0.86	0.749	2del 4778	A05	0.034	0.427	0.547	0.586	0.763		1	0.915691	0.963437	1.46758	0.981651
WT 4778	A06	0.034	0.409	0.495	0.866	0.741	2del 4778	A06	0.034	0.42	0.495	0.533	0.734		1	0.97381	1	1.62477	1.00954
WT 4778	A07	0.033	0.407	0.483	0.853	0.737	2del 4778	A07	0.033	0.443	0.517	0.549	0.765		1	0.918736	0.934236	1.55373	0.963399
WT 4778	A08	0.035	0.408	0.498	0.771	0.812	2del 4778	A08	0.037	0.441	0.531	0.56	0.706		0.945946	0.92517	0.937853	1.37679	1.15014
WT 4778	A09	0.035	0.308	0.532	0.83	0.928	2del 4778	A09	0.033	0.374	0.54	0.585	0.885		1.06061	0.823529	0.985185	1.4188	1.04859
WT 4778	A10	0.037	0.053	0.089	0.498	0.964	2del 4778	A10	0.036	0.051	0.084	0.574	0.597		1.02778	1.03922	1.05952	0.867596	1.61474
WT 4778	A11	0.035	0.383	0.495	0.604	0.946	2del 4778	A11	0.035	0.439	0.553	0.588	0.947		1	0.872437	0.895118	1.02721	0.998944
WT 4778	A12	0.034	0.405	0.517	0.626	0.959	2del 4778	A12	0.032	0.438	0.521	0.93	0.678		1.0625	0.924658	0.992322	0.673118	1.41445
WT 4778	B02	0.035	0.454	0.543	0.605	0.723	2del 4778	B02	0.034	0.443	0.525	0.57	0.645		1.02941	1.02483	1.03429	1.0614	1.12093
WT 4778	B03	0.034	0.314	0.535	0.588	0.689	2del 4778	B03	0.033	0.18	0.559	0.606	0.634		1.0303	1.74444	0.957066	0.970297	1.08675
WT 4778	B04	0.034	0.355	0.525	0.574	0.698	2del 4778	B04	0.035	0.38	0.523	0.539	0.582		0.971429	0.934211	1.00382	1.06494	1.19931
WT 4778	B05	0.032	0.321	0.543	0.616	0.469	2del 4778	B05	0.032	0.335	0.524	0.573	0.612		1	0.958209	1.03626	1.07504	0.76634
WT 4778	B06	0.033	0.431	0.504	0.573	0.759	2del 4778	B06	0.033	0.447	0.515	0.533	0.581		1	0.964206	0.978641	1.07505	1.30637
WT 4778	B07	0.033	0.28	0.529	0.611	0.733	2del 4778	B07	0.032	0.356	0.543	0.569	0.617		1.03125	0.786517	0.974217	1.07381	1.18801
WT 4778	B08	0.034	0.424	0.505	0.559	0.709	2del 4778	B08	0.033	0.408	0.498	0.524	0.577		1.0303	1.03922	1.01406	1.06679	1.22877
WT 4778	B09	0.033	0.282	0.579	0.678	0.666	2del 4778	B09	0.031	0.344	0.57	0.631	0.67		1.06452	0.819767	1.01579	1.07448	0.99403
WT 4778	B10	0.032	0.408	0.494	0.559	0.679	2del 4778	B10	0.032	0.414	0.493	0.544	0.632		1	0.985507	1.00203	1.02757	1.07437
WT 4778	B11	0.034	0.418	0.509	0.554	0.639	2del 4778	B11	0.033	0.417	0.498	0.53	0.613		1.0303	1.0024	1.02209	1.04528	1.04241
WT 4778	B12	0.032	0.419	0.529	0.586	0.901	2del 4778	B12	0.032	0.45	0.529	0.578	0.948		1	0.931111	1	1.01384	0.950422
WT 4778	C02	0.033	0.153	0.293	0.329	0.229	2del 4778	C02	0.033	0.164	0.176	0.18	0.17		1	0.932927	1.66477	1.82778	1.34706
WT 4778	C03	0.032	0.47	0.581	0.468	0.601	2del 4778	C03	0.031	0.412	0.5	0.54	0.585		1.03226	1.14078	1.162	0.866667	1.02735
WT 4778	C04	0.033	0.43	0.54	0.598	0.695	2del 4778	C04	0.033	0.44	0.512	0.529	0.561		1	0.977273	1.05469	1.13043	1.23886
WT 4778	C05	0.032	0.38	0.562	0.636	0.787	2del 4778	C05	0.032	0.44	0.525	0.541	0.577		1	0.863636	1.07048	1.1756	1.36395
WT 4778	C06	0.032	0.434	0.544	0.634	0.811	2del 4778	C06	0.032	0.447	0.512	0.53	0.569		1	0.970917	1.0625	1.19623	1.42531
WT 4778	C07	0.033	0.24	0.41	0.62	0.502	2del 4778	C07	0.033	0.28	0.504	0.585	0.619		1	0.857143	0.813492	1.05983	0.810985
WT 4778	C08	0.032	0.308	0.577	0.652	0.727	2del 4778	C08	0.032	0.256	0.499	0.531	0.576		1	1.20312	1.15631	1.22787	1.26215
WT 4778	C09	0.032	0.356	0.644	0.695	0.769	2del 4778	C09	0.031	0.377	0.513	0.544	0.579		1.03226	0.944297	1.25536	1.27757	1.32815
WT 4778	C10	0.033	0.433	0.564	0.647	0.797	2del 4778	C10	0.032	0.427	0.499	0.523	0.567		1.03125	1.01405	1.13026	1.23709	1.40564
WT 4778	C11	0.033	0.434	0.562	0.633	0.774	2del 4778	C11	0.032	0.423	0.524	0.581	0.654		1.03125	1.026	1.07252	1.0895	1.18349
WT 4778	C12	0.032	0.417	0.583	0.658	0.898	2del 4778	C12	0.031	0.436	0.537	0.722	0.819		1.03226	0.956422	1.08566	0.911357	1.09646
WT 4778	D02	0.037	0.432	0.522	0.578	0.621	2del 4778	D02	0.035	0.436	0.526	0.556	0.596		1.05714	0.990826	0.992395	1.03957	1.04195
WT 4778	D03	0.034	0.419	0.505	0.549	0.593	2del 4778	D03	0.033	0.412	0.502	0.53	0.57		1.0303	1.01699	1.00598	1.03585	1.04035
WT 4778	D04	0.036	0.26	0.493	0.567	0.521	2del 4778	D04	0.034	0.207	0.437	0.555	0.555		1.05882	1.25604	1.12815	1.02162	0.938739
WT 4778	D05	0.034	0.407	0.487	0.534	0.582	2del 4778	D05	0.033	0.427	0.502	0.523	0.56		1.0303	0.953162	0.97012	1.02103	1.03929
WT 4778	D06	0.036	0.425	0.495	0.537	0.581	2del 4778	D06	0.035	0.448	0.524	0.543	0.579		1.02857	0.948661	0.944656	0.98895	1.00345
WT 4778	D07	0.036	0.348	0.52	0.569	0.587	2del 4778	D07	0.036	0.412	0.547	0.575	0.62		1	0.84466	0.95064	0.989565	0.946774
WT 4778	D08	0.034	0.383	0.547	0.571	0.6	2del 4778	D08	0.034	0.386	0.513	0.517	0.53		1	0.992228	1.06628	1.10445	1.13208
WT 4778	D09	0.034	0.441	0.527	0.569	0.618	2del 4778	D09	0.032	0.386	0.464	0.491	0.542		1.0625	1.14249	1.13578	1.15886	1.14022
WT 4778	D10	0.033	0.405	0.484	0.538	0.59	2del 4778	D10	0.033	0.433	0.515	0.549	0.604		1	0.935335	0.939806	0.979964	0.976821
WT 4778	D11	0.034	0.375	0.573	0.615	0.672	2del 4778	D11	0.034	0.361	0.569	0.602	0.648		1	1.03878	1.00703	1.02159	1.03704
WT 4778	D12	0.032	0.384	0.501	0.54	0.626	2del 4778	D12	0.03	0.445	0.533	0.622	0.772		1.06667	0.862921	0.939962	0.868167	0.810881
WT 4778	E02	0.033	0.435	0.524	0.57	0.601	2del 4778	E02	0.032	0.45	0.529	0.559	0.594		1.03125	0.966667	0.990548	1.01968	1.01178
WT 4778	E03	0.034	0.438	0.528	0.57	0.603	2del 4778	E03	0.033	0.446	0.533	0.557	0.588		1.0303	0.982063	0.990619	1.02334	1.02551
WT 4778	E04	0.035	0.398	0.546	0.583	0.608	2del 4778	E04	0.034	0.399	0.542	0.567	0.594		1.02941	0.997494	1.00738	1.02822	1.02357
WT 4778	E05	0.035	0.426	0.503	0.544	0.575	2del 4778	E05	0.033	0.437	0.509	0.526	0.556		1.06061	0.974828	0.988212	1.03422	1.03417
WT 4778	E06	0.033	0.393	0.523	0.561	0.602	2del 4778	E06	0.031	0.415	0.526	0.552	0.585		1.06452	0.946988	0.994297	1.0163	1.02906
WT 4778	E07	0.034	0.42	0.516	0.556	0.595	2del 4778	E07	0.032	0.427	0.507	0.538	0.579		1.0625	0.983607	1.01775	1.03346	1.02763
WT 4778	E08	0.034	0.421	0.511	0.546	0.581	2del 4778	E08	0.032	0.423	0.515	0.534	0.568		1.0625	0.995272	0.992233	1.02247	1.02289
WT 4778	E09	0.032	0.416	0.507	0.554	0.607	2del 4778	E09	0.031	0.445	0.526	0.551	0.594		1.03226	0.934831	0.963878	1.00544	1.02189
WT 4778	E10	0.033	0.403	0.493	0.541	0.592	2del 4778	E10	0.032	0.444	0.519	0.537	0.581		1.03125	0.907658	0.949904	1.00745	1.01893
WT 4778	E11	0.034	0.423	0.519	0.561	0.607	2del 4778	E11	0.032	0.442	0.531	0.554	0.592		1.0625	0.957014	0.977401	1.01264	1.02534
WT 4778	E12	0.033	0.393	0.502	0.538	0.633	2del 4778	E12	0.031	0.452	0.535	0.602	0.672		1.06452	0.869469	0.938318	0.893688	0.941964
WT 4778	F02	0.037	0.408	0.56	0.591	0.575	2del 4778	F02	0.034	0.416	0.549	0.576	0.573		1.08824	0.980769	1.02004	1.02604	1.00349
WT 4778	F03	0.035	0.439	0.529	0.569	0.593	2del 4778	F03	0.034	0.42	0.511	0.539	0.569		1.02941	1.04524	1.03523	1.05566	1.04218
WT 4778	F04	0.034	0.414	0.495	0.531	0.557	2del 4778	F04	0.033	0.415	0.501	0.52	0.546		1.0303	0.99759	0.988024	1.02115	1.02015
WT 4778	F05	0.035	0.273	0.258	0.143	0.086	2del 4778	F05	0.032	0.285	0.189	0.115	0.093		1.09375	0.957895	1.36508	1.24348	0.924731
WT 4778	F06	0.034	0.413	0.492	0.537	0.575	2del 4778	F06	0.033	0.429	0.504	0.522	0.554		1.0303	0.962704	0.97619	1.02874	1.03791
WT 4778	F07	0.035	0.386	0.56	0.58	0.604	2del 4778	F07	0.034	0.422	0.554	0.56	0.579		1.02941	0.914692	1.01083	1.03571	1.04318
WT 4778	F08	0.034	0.385	0.47	0.512	0.55	2del 4778	F08	0.034	0.408	0.494	0.518	0.551		1	0.943627	0.951417	0.988417	0.998185
WT 4778	F09	0.034	0.253	0.453	0.548	0.595	2del 4778	F09	0.032	0.323	0.489	0.542	0.584		1.0625	0.783282	0.92638	1.01107	1.01884
WT 4778	F10	0.034	0.434	0.524	0.566	0.604	2del 4778	F10	0.031	0.43	0.513	0.53	0.568		1.09677	1.0093	1.02144	1.06792	1.06338
WT 4778	F11	0.039	0.425	0.51	0.549	0.58	2del 4778	F11	0.044	0.439	0.522	0.537	0.569		0.886364	0.968109	0.977011	1.02235	1.01933
WT 4778	F12	0.033	0.399	0.508	0.553	0.606	2del 4778	F12	0.033	0.432	0.512	0.559	0.623		1	0.923611	0.992188	0.989267	0.972713
WT 4778	G02	0.034	0.42	0.537	0.587	0.609	2del 4778	G02	0.032	0.428	0.532	0.571	0.596		1.0625	0.981308	1.0094	1.02802	1.02181
WT 4778	G03	0.034	0.426	0.521	0.556	0.57	2del 4778	G03	0.032	0.409	0.512	0.54	0.565		1.0625	1.04156	1.01758	1.02963	1.00885
WT 4778	G04	0.034	0.388	0.495	0.53	0.556	2del 4778	G04	0.033	0.422	0.539	0.559	0.58		1.0303	0.919431	0.918367	0.948122	0.958621
WT 4778	G05	0.036	0.358	0.583	0.608	0.625	2del 4778	G05	0.033	0.346	0.548	0.576	0.606		1.09091	1.03468	1.06387	1.05556	1.03135
WT 4778	G06	0.034	0.443	0.54	0.569	0.595	2del 4778	G06	0.032	0.428	0.505	0.523	0.553		1.0625	1.03505	1.06931	1.08795	1.07595
WT 4778	G07	0.033	0.388	0.494	0.541	0.567	2del 4778	G07	0.032	0.387	0.479	0.499	0.534		1.03125	1.00258	1.03132	1.08417	1.0618
WT 4778	G08	0.034	0.429	0.507	0.546	0.573	2del 4778	G08	0.032	0.422	0.498	0.515	0.545		1.0625	1.01659	1.01807	1.06019	1.05138
WT 4778	G09	0.035	0.313	0.483	0.545	0.587	2del 4778	G09	0.036	0.375	0.503	0.535	0.581		0.972222	0.834667	0.960239	1.01869	1.01033
WT 4778	G10	0.033	0.437	0.52	0.561	0.605	2del 4778	G10	0.032	0.426	0.505	0.536	0.585		1.03125	1.02582	1.0297	1.04664	1.03419
WT 4778	G11	0.033	0.438	0.529	0.566	0.596	2del 4778	G11	0.032	0.433	0.523	0.543	0.565		1.03125	1.01155	1.01147	1.04236	1.05487
WT 4778	G12	0.033	0.418	0.528	0.575	0.551	2del 4778	G12	0.033	0.449	0.545	0.597	0.626		1	0.930958	0.968807	0.963149	0.880192
WT 4778	H02	0.037	0.462	0.581	0.61	0.611	2del 4778	H02	0.037	0.443	0.554	0.591	0.587		1	1.04289	1.04874	1.03215	1.04089
WT 4778	H03	0.036	0.455	0.545	0.584	0.59	2del 4778	H03	0.035	0.442	0.545	0.565	0.567		1.02857	1.02941	1	1.03363	1.04056
WT 4778	H04	0.036	0.444	0.54	0.572	0.589	2del 4778	H04	0.036	0.448	0.545	0.575	0.595		1	0.991071	0.990826	0.994783	0.989916
WT 4778	H05	0.035	0.43	0.521	0.552	0.573	2del 4778	H05	0.035	0.436	0.53	0.568	0.594		1	0.986239	0.983019	0.971831	0.964646
WT 4778	H06	0.037	0.443	0.534	0.568	0.591	2del 4778	H06	0.036	0.448	0.538	0.572	0.607		1.02778	0.988839	0.992565	0.993007	0.973641
WT 4778	H07	0.035	0.394	0.531	0.557	0.573	2del 4778	H07	0.035	0.423	0.527	0.549	0.58		1	0.931442	1.00759	1.01457	0.987931
WT 4778	H08	0.036	0.118	0.297	0.549	0.517	2del 4778	H08	0.034	0.107	0.313	0.606	0.579		1.05882	1.1028	0.948882	0.905941	0.892919
WT 4778	H09	0.035	0.3	0.529	0.609	0.582	2del 4778	H09	0.035	0.343	0.565	0.626	0.623		1	0.874636	0.936283	0.972843	0.934189
WT 4778	H10	0.036	0.416	0.517	0.573	0.608	2del 4778	H10	0.035	0.43	0.52	0.556	0.594		1.02857	0.967442	0.994231	1.03058	1.02357
WT 4778	H11	0.037	0.44	0.545	0.585	0.597	2del 4778	H11	0.035	0.433	0.527	0.563	0.592		1.05714	1.01617	1.03416	1.03908	1.00845
WT 4778	H12	0.034	0.393	0.55	0.592	0.534	2del 4778	H12	0.032	0.419	0.568	0.606	0.438		1.0625	0.937947	0.96831	0.976898	1.21918

## Sheet: 4779
Plate 4779	Well	T=0	T=16	T=24	T=40	T=48		Well	T=0	T=16	T=24	T=40	T=48	WT/2Δ	T=0	T=16	T=24	T=40	T=48
WT 4779	A02	0.036	0.408	0.49	0.519	0.551	2del 4779	A02	0.039	0.416	0.509	0.548	0.616		0.923077	0.980769	0.962672	0.94708	0.894481
WT 4779	A03	0.034	0.09	0.248	0.537	0.571	2del 4779	A03	0.036	0.29	0.554	0.616	0.633		0.944444	0.310345	0.447653	0.871753	0.902054
WT 4779	A04	0.034	0.4	0.477	0.517	0.561	2del 4779	A04	0.035	0.432	0.504	0.532	0.616		0.971429	0.925926	0.946429	0.971805	0.910714
WT 4779	A05	0.034	0.398	0.479	0.521	0.576	2del 4779	A05	0.035	0.435	0.524	0.547	0.615		0.971429	0.914943	0.914122	0.952468	0.936585
WT 4779	A06	0.035	0.339	0.518	0.539	0.585	2del 4779	A06	0.034	0.402	0.492	0.516	0.591		1.02941	0.843284	1.05285	1.04457	0.989848
WT 4779	A07	0.033	0.338	0.488	0.514	0.571	2del 4779	A07	0.034	0.424	0.504	0.528	0.598		0.970588	0.79717	0.968254	0.973485	0.954849
WT 4779	A08	0.04	0.054	0.24	0.629	0.65	2del 4779	A08	0.049	0.075	0.412	0.632	0.66		0.816327	0.72	0.582524	0.995253	0.984848
WT 4779	A09	0.033	0.373	0.5	0.533	0.593	2del 4779	A09	0.034	0.405	0.483	0.511	0.593		0.970588	0.920988	1.0352	1.04305	1
WT 4779	A10	0.033	0.421	0.499	0.554	0.622	2del 4779	A10	0.036	0.421	0.506	0.544	0.629		0.916667	1	0.986166	1.01838	0.988871
WT 4779	A11	0.035	0.35	0.515	0.544	0.578	2del 4779	A11	0.035	0.373	0.523	0.573	0.645		1	0.938338	0.984704	0.949389	0.896124
WT 4779	A12	0.033	0.376	0.487	0.528	0.76	2del 4779	A12	0.033	0.431	0.525	0.598	0.876		1	0.87239	0.927619	0.882943	0.86758
WT 4779	B02	0.033	0.41	0.534	0.553	0.584	2del 4779	B02	0.033	0.389	0.542	0.585	0.627		1	1.05398	0.98524	0.945299	0.931419
WT 4779	B03	0.033	0.338	0.507	0.523	0.549	2del 4779	B03	0.034	0.426	0.51	0.54	0.587		0.970588	0.793427	0.994118	0.968519	0.935264
WT 4779	B04	0.032	0.417	0.484	0.519	0.545	2del 4779	B04	0.033	0.428	0.5	0.525	0.565		0.969697	0.974299	0.968	0.988571	0.964602
WT 4779	B05	0.032	0.273	0.527	0.556	0.581	2del 4779	B05	0.033	0.115	0.476	0.582	0.607		0.969697	2.37391	1.10714	0.955326	0.957166
WT 4779	B06	0.035	0.135	0.455	0.557	0.567	2del 4779	B06	0.036	0.407	0.529	0.55	0.567		0.972222	0.331695	0.860113	1.01273	1
WT 4779	B07	0.031	0.374	0.489	0.517	0.545	2del 4779	B07	0.031	0.432	0.505	0.52	0.551		1	0.865741	0.968317	0.994231	0.989111
WT 4779	B08	0.031	0.118	0.468	0.585	0.621	2del 4779	B08	0.032	0.195	0.544	0.602	0.635		0.96875	0.605128	0.860294	0.971761	0.977953
WT 4779	B09	0.031	0.36	0.475	0.496	0.525	2del 4779	B09	0.032	0.433	0.505	0.521	0.556		0.96875	0.831409	0.940594	0.952015	0.944245
WT 4779	B10	0.032	0.418	0.481	0.528	0.564	2del 4779	B10	0.031	0.413	0.491	0.52	0.568		1.03226	1.01211	0.979633	1.01538	0.992958
WT 4779	B11	0.037	0.08	0.2	0.487	0.523	2del 4779	B11	0.034	0.186	0.499	0.603	0.629		1.08824	0.430108	0.400802	0.807629	0.831479
WT 4779	B12	0.03	0.365	0.478	0.513	0.588	2del 4779	B12	0.032	0.419	0.505	0.549	0.64		0.9375	0.871122	0.946535	0.934426	0.91875
WT 4779	C02	0.032	0.438	0.53	0.579	0.623	2del 4779	C02	0.033	0.473	0.62	0.397	0.548		0.969697	0.926004	0.854839	1.45844	1.13686
WT 4779	C03	0.038	0.186	0.46	0.55	0.569	2del 4779	C03	0.036	0.334	0.631	0.091	0.282		1.05556	0.556886	0.729002	6.04396	2.01773
WT 4779	C04	0.032	0.406	0.496	0.544	0.581	2del 4779	C04	0.033	0.439	0.513	0.53	0.563		0.969697	0.924829	0.966862	1.02642	1.03197
WT 4779	C05	0.03	0.384	0.49	0.581	0.635	2del 4779	C05	0.031	0.407	0.49	0.518	0.552		0.967742	0.943489	1	1.12162	1.15036
WT 4779	C06	0.03	0.384	0.526	0.577	0.628	2del 4779	C06	0.03	0.4	0.474	0.489	0.522		1	0.96	1.1097	1.17996	1.20307
WT 4779	C07	0.033	0.271	0.536	0.58	0.617	2del 4779	C07	0.034	0.364	0.49	0.508	0.535		0.970588	0.744505	1.09388	1.14173	1.15327
WT 4779	C08	0.031	0.387	0.489	0.559	0.62	2del 4779	C08	0.032	0.417	0.491	0.513	0.542		0.96875	0.928058	0.995927	1.08967	1.14391
WT 4779	C09	0.033	0.393	0.563	0.621	0.677	2del 4779	C09	0.033	0.432	0.509	0.532	0.568		1	0.909722	1.10609	1.16729	1.1919
WT 4779	C10	0.032	0.263	0.55	0.607	0.66	2del 4779	C10	0.032	0.281	0.515	0.542	0.574		1	0.935943	1.06796	1.11993	1.14983
WT 4779	C11	0.031	0.329	0.571	0.624	0.67	2del 4779	C11	0.032	0.417	0.521	0.546	0.584		0.96875	0.788969	1.09597	1.14286	1.14726
WT 4779	C12	0.03	0.366	0.555	0.649	0.882	2del 4779	C12	0.031	0.413	0.499	0.544	0.628		0.967742	0.886199	1.11222	1.19301	1.40446
WT 4779	D02	0.033	0.418	0.537	0.565	0.594	2del 4779	D02	0.034	0.271	0.58	0.653	0.653		0.970588	1.54244	0.925862	0.865237	0.909648
WT 4779	D03	0.032	0.362	0.488	0.529	0.568	2del 4779	D03	0.034	0.426	0.513	0.571	0.596		0.941176	0.849765	0.951267	0.926445	0.95302
WT 4779	D04	0.034	0.279	0.564	0.591	0.603	2del 4779	D04	0.035	0.213	0.575	0.63	0.653		0.971429	1.30986	0.98087	0.938095	0.92343
WT 4779	D05	0.032	0.391	0.455	0.494	0.52	2del 4779	D05	0.033	0.424	0.504	0.529	0.566		0.969697	0.92217	0.902778	0.933837	0.918728
WT 4779	D06	0.036	0.346	0.476	0.503	0.521	2del 4779	D06	0.034	0.395	0.494	0.507	0.529		1.05882	0.875949	0.963563	0.99211	0.984877
WT 4779	D07	0.033	0.386	0.513	0.535	0.56	2del 4779	D07	0.035	0.436	0.524	0.55	0.58		0.942857	0.885321	0.979008	0.972727	0.965517
WT 4779	D08	0.031	0.404	0.474	0.515	0.542	2del 4779	D08	0.032	0.389	0.499	0.525	0.561		0.96875	1.03856	0.9499	0.980952	0.966132
WT 4779	D09	0.032	0.401	0.512	0.552	0.59	2del 4779	D09	0.034	0.443	0.531	0.575	0.607		0.941176	0.905192	0.964218	0.96	0.971993
WT 4779	D10	0.033	0.428	0.503	0.545	0.581	2del 4779	D10	0.032	0.407	0.489	0.522	0.567		1.03125	1.0516	1.02863	1.04406	1.02469
WT 4779	D11	0.032	0.391	0.495	0.526	0.56	2del 4779	D11	0.033	0.431	0.523	0.574	0.617		0.969697	0.907193	0.946463	0.916376	0.907618
WT 4779	D12	0.031	0.191	0.43	0.558	0.61	2del 4779	D12	0.031	0.426	0.514	0.565	0.639		1	0.448357	0.836576	0.987611	0.954617
WT 4779	E02	0.032	0.421	0.498	0.544	0.576	2del 4779	E02	0.034	0.458	0.543	0.597	0.592		0.941176	0.919214	0.917127	0.911223	0.972973
WT 4779	E03	0.033	0.28	0.513	0.536	0.554	2del 4779	E03	0.032	0.416	0.528	0.594	0.618		1.03125	0.673077	0.971591	0.902357	0.89644
WT 4779	E04	0.034	0.203	0.329	0.41	0.419	2del 4779	E04	0.034	0.197	0.333	0.446	0.456		1	1.03046	0.987988	0.919283	0.91886
WT 4779	E05	0.032	0.393	0.46	0.5	0.525	2del 4779	E05	0.033	0.418	0.491	0.519	0.55		0.969697	0.940191	0.936864	0.963391	0.954545
WT 4779	E06	0.031	0.344	0.502	0.523	0.552	2del 4779	E06	0.031	0.424	0.515	0.534	0.565		1	0.811321	0.974757	0.979401	0.976991
WT 4779	E07	0.032	0.284	0.441	0.469	0.494	2del 4779	E07	0.033	0.378	0.479	0.497	0.524		0.969697	0.751323	0.920668	0.943662	0.942748
WT 4779	E08	0.031	0.381	0.458	0.49	0.514	2del 4779	E08	0.032	0.386	0.503	0.523	0.552		0.96875	0.987047	0.910537	0.936902	0.931159
WT 4779	E09	0.03	0.399	0.501	0.526	0.55	2del 4779	E09	0.032	0.448	0.528	0.555	0.59		0.9375	0.890625	0.948864	0.947748	0.932203
WT 4779	E10	0.031	0.405	0.483	0.522	0.554	2del 4779	E10	0.032	0.438	0.523	0.551	0.579		0.96875	0.924658	0.923518	0.947368	0.956822
WT 4779	E11	0.033	0.365	0.489	0.51	0.537	2del 4779	E11	0.033	0.424	0.502	0.519	0.541		1	0.860849	0.974104	0.982659	0.992606
WT 4779	E12	0.032	0.374	0.516	0.567	0.646	2del 4779	E12	0.031	0.417	0.511	0.557	0.628		1.03226	0.896882	1.00978	1.01795	1.02866
WT 4779	F02	0.033	0.045	0.087	0.243	0.303	2del 4779	F02	0.035	0.036	0.04	0.073	0.098		0.942857	1.25	2.175	3.32877	3.09184
WT 4779	F03	0.033	0.207	0.481	0.564	0.581	2del 4779	F03	0.034	0.316	0.543	0.637	0.652		0.970588	0.655063	0.88582	0.8854	0.891104
WT 4779	F04	0.033	0.425	0.493	0.526	0.544	2del 4779	F04	0.033	0.435	0.501	0.548	0.576		1	0.977011	0.984032	0.959854	0.944444
WT 4779	F05	0.032	0.383	0.448	0.487	0.511	2del 4779	F05	0.033	0.424	0.502	0.533	0.564		0.969697	0.903302	0.89243	0.913696	0.906028
WT 4779	F06	0.033	0.384	0.486	0.507	0.529	2del 4779	F06	0.033	0.429	0.507	0.537	0.572		1	0.895105	0.95858	0.944134	0.924825
WT 4779	F07	0.033	0.27	0.506	0.531	0.548	2del 4779	F07	0.033	0.37	0.532	0.558	0.587		1	0.72973	0.951128	0.951613	0.93356
WT 4779	F08	0.033	0.377	0.485	0.554	0.589	2del 4779	F08	0.032	0.382	0.541	0.583	0.616		1.03125	0.986911	0.896488	0.950257	0.956169
WT 4779	F09	0.032	0.377	0.484	0.506	0.53	2del 4779	F09	0.033	0.441	0.517	0.536	0.564		0.969697	0.854875	0.93617	0.94403	0.939716
WT 4779	F10	0.032	0.175	0.449	0.522	0.552	2del 4779	F10	0.033	0.268	0.497	0.538	0.562		0.969697	0.652985	0.903421	0.97026	0.982206
WT 4779	F11	0.033	0.361	0.481	0.508	0.538	2del 4779	F11	0.034	0.414	0.496	0.529	0.563		0.970588	0.871981	0.969758	0.960302	0.955595
WT 4779	F12	0.032	0.41	0.506	0.545	0.611	2del 4779	F12	0.031	0.41	0.497	0.543	0.607		1.03226	1	1.01811	1.00368	1.00659
WT 4779	G02	0.033	0.421	0.505	0.537	0.562	2del 4779	G02	0.034	0.428	0.529	0.576	0.579		0.970588	0.983645	0.954631	0.932292	0.970639
WT 4779	G03	0.032	0.261	0.501	0.533	0.549	2del 4779	G03	0.032	0.412	0.528	0.609	0.635		1	0.633495	0.948864	0.875205	0.864567
WT 4779	G04	0.033	0.408	0.478	0.513	0.533	2del 4779	G04	0.034	0.444	0.514	0.586	0.609		0.970588	0.918919	0.929961	0.875427	0.875205
WT 4779	G05	0.033	0.395	0.51	0.54	0.561	2del 4779	G05	0.033	0.409	0.534	0.587	0.605		1	0.96577	0.955056	0.919932	0.927273
WT 4779	G06	0.032	0.39	0.497	0.516	0.535	2del 4779	G06	0.032	0.434	0.508	0.551	0.584		1	0.898618	0.978346	0.936479	0.916096
WT 4779	G07	0.031	0.221	0.469	0.571	0.59	2del 4779	G07	0.033	0.355	0.532	0.585	0.622		0.939394	0.622535	0.881579	0.976068	0.948553
WT 4779	G08	0.031	0.42	0.488	0.52	0.541	2del 4779	G08	0.032	0.395	0.487	0.524	0.562		0.96875	1.06329	1.00205	0.992366	0.962633
WT 4779	G09	0.03	0.364	0.471	0.499	0.524	2del 4779	G09	0.032	0.442	0.525	0.563	0.597		0.9375	0.823529	0.897143	0.886323	0.877722
WT 4779	G10	0.03	0.408	0.481	0.528	0.556	2del 4779	G10	0.031	0.416	0.497	0.535	0.569		0.967742	0.980769	0.967807	0.986916	0.977153
WT 4779	G11	0.03	0.396	0.502	0.535	0.568	2del 4779	G11	0.032	0.444	0.531	0.569	0.599		0.9375	0.891892	0.945386	0.940246	0.948247
WT 4779	G12	0.03	0.403	0.497	0.547	0.624	2del 4779	G12	0.032	0.446	0.54	0.597	0.644		0.9375	0.903587	0.92037	0.916248	0.968944
WT 4779	H02	0.037	0.309	0.522	0.551	0.575	2del 4779	H02	0.045	0.345	0.558	0.59	0.591		0.822222	0.895652	0.935484	0.933898	0.972927
WT 4779	H03	0.033	0.4	0.52	0.544	0.568	2del 4779	H03	0.035	0.461	0.543	0.602	0.586		0.942857	0.867679	0.957643	0.903654	0.969283
WT 4779	H04	0.034	0.454	0.526	0.565	0.589	2del 4779	H04	0.035	0.453	0.535	0.603	0.609		0.971429	1.00221	0.983178	0.936982	0.967159
WT 4779	H05	0.033	0.376	0.562	0.58	0.614	2del 4779	H05	0.035	0.39	0.527	0.588	0.595		0.942857	0.964103	1.06641	0.986395	1.03193
WT 4779	H06	0.035	0.394	0.569	0.604	0.63	2del 4779	H06	0.036	0.457	0.544	0.592	0.596		0.972222	0.862144	1.04596	1.02027	1.05705
WT 4779	H07	0.034	0.428	0.593	0.581	0.555	2del 4779	H07	0.035	0.487	0.572	0.608	0.618		0.971429	0.87885	1.03671	0.955592	0.898058
WT 4779	H08	0.034	0.039	0.042	0.089	0.084	2del 4779	H08	0.035	0.041	0.071	0.531	0.571		0.971429	0.95122	0.591549	0.167608	0.14711
WT 4779	H09	0.035	0.096	0.148	0.195	0.203	2del 4779	H09	0.034	0.464	0.55	0.595	0.622		1.02941	0.206897	0.269091	0.327731	0.326367
WT 4779	H10	0.035	0.418	0.536	0.58	0.62	2del 4779	H10	0.035	0.437	0.557	0.595	0.618		1	0.956522	0.962298	0.97479	1.00324
WT 4779	H11	0.034	0.357	0.483	0.527	0.577	2del 4779	H11	0.034	0.422	0.537	0.586	0.604		1	0.845972	0.899441	0.899317	0.955298
WT 4779	H12	0.03	0.382	0.517	0.559	0.631	2del 4779	H12	0.033	0.449	0.569	0.622	0.611		0.909091	0.85078	0.908612	0.898714	1.03273

[truncated: 10 more sheets: 4780, 4781, 4782, 4783, 4784, 4785, 4786, 4787, 4788, 4789]
