# Supplementary material for: Rapid Identification of Chemoresistance Mechanisms Using Yeast DNA Mismatch Repair Mutants
Source: G3 (Bethesda). 2015 Jul 21;5(9):1925–35. doi: 10.1534/g3.115.020560 (PMC4555229; doi:10.1534/g3.115.020560)
Supplement: Supporting Information [file supp_g3.115.020560_FileS4.xlsx]

## Sheet: 13120880
Plate 13120880	Well	T=0	T=16	T=24	T=40	T=48		Well	T=0	T=16	T=24	T=40	T=48	WT/2Δ	T=0	T=16	T=24	T=40	T=48
WT 5000	A02	0.043	0.174	0.458	0.573	0.776	2del 5000	A02	0.042	0.238	0.614	0.544	0.799		1.02381	0.731092	0.745928	1.05331	0.971214
WT 5000	A03	0.041	0.203	0.532	0.553	0.531	2del 5000	A03	0.041	0.295	0.637	0.544	0.725		1	0.688136	0.835165	1.01654	0.732414
WT 5000	A04	0.042	0.211	0.519	0.559	0.611	2del 5000	A04	0.043	0.262	0.607	0.569	0.811		0.976744	0.805344	0.855025	0.982425	0.753391
WT 5000	A05	0.043	0.182	0.499	0.522	0.639	2del 5000	A05	0.041	0.258	0.604	0.615	0.773		1.04878	0.705426	0.826159	0.84878	0.826649
WT 5000	A06	0.043	0.207	0.534	0.649	0.686	2del 5000	A06	0.04	0.26	0.616	0.671	0.7		1.075	0.796154	0.866883	0.967213	0.98
WT 5000	A07	0.043	0.225	0.539	0.609	0.617	2del 5000	A07	0.04	0.239	0.567	0.548	0.628		1.075	0.941423	0.950617	1.11131	0.982484
WT 5000	A08	0.044	0.219	0.558	0.621	0.748	2del 5000	A08	0.041	0.238	0.576	0.597	0.73		1.07317	0.920168	0.96875	1.0402	1.02466
WT 5000	A09	0.043	0.194	0.546	0.645	0.74	2del 5000	A09	0.039	0.247	0.587	0.664	0.791		1.10256	0.785425	0.930153	0.971386	0.935525
WT 5000	A10	0.043	0.206	0.551	0.615	0.618	2del 5000	A10	0.04	0.244	0.57	0.651	0.802		1.075	0.844262	0.966667	0.9447	0.770574
WT 5000	A11	0.043	0.207	0.522	0.635	0.628	2del 5000	A11	0.039	0.249	0.576	0.658	0.733		1.10256	0.831325	0.90625	0.965046	0.856753
WT 5000	A12	0.042	0.227	0.588	0.699	0.172	2del 5000	A12	0.039	0.279	0.612	0.696	0.821		1.07692	0.81362	0.960784	1.00431	0.209501
WT 5000	B02	0.041	0.202	0.449	0.411	0.629	2del 5000	B02	0.04	0.255	0.558	0.486	0.627		1.025	0.792157	0.804659	0.845679	1.00319
WT 5000	B03	0.04	0.207	0.478	0.359	0.468	2del 5000	B03	0.04	0.283	0.569	0.434	0.638		1	0.731449	0.84007	0.827189	0.733542
WT 5000	B04	0.133	0.35	0.651	0.598	0.606	2del 5000	B04	0.201	0.43	0.695	0.706	0.499		0.661692	0.813953	0.936691	0.847025	1.21443
WT 5000	B05	0.039	0.194	0.477	0.367	0.696	2del 5000	B05	0.041	0.294	0.599	0.654	0.719		0.95122	0.659864	0.796327	0.561162	0.968011
WT 5000	B06	0.04	0.242	0.585	0.523	0.776	2del 5000	B06	0.039	0.275	0.608	0.586	0.739		1.02564	0.88	0.962171	0.892491	1.05007
WT 5000	B07	0.039	0.201	0.516	0.47	0.603	2del 5000	B07	0.038	0.189	0.448	0.562	0.571		1.02632	1.06349	1.15179	0.836299	1.05604
WT 5000	B08	0.04	0.224	0.556	0.597	0.694	2del 5000	B08	0.038	0.243	0.548	0.616	0.725		1.05263	0.921811	1.0146	0.969156	0.957241
WT 5000	B09	0.041	0.039	0.041	0.041	0.041	2del 5000	B09	0.04	0.039	0.039	0.039	0.041		1.025	1	1.05128	1.05128	1
WT 5000	B10	0.042	0.199	0.354	0.297	0.526	2del 5000	B10	0.038	0.222	0.468	0.444	0.41		1.10526	0.896396	0.75641	0.668919	1.28293
WT 5000	B11	0.055	0.054	0.058	0.071	0.071	2del 5000	B11	0.054	0.063	0.075	0.113	0.105		1.01852	0.857143	0.773333	0.628319	0.67619
WT 5000	B12	0.041	0.176	0.444	0.618	0.604	2del 5000	B12	0.039	0.234	0.545	0.62	0.738		1.05128	0.752137	0.814679	0.996774	0.818428
WT 5000	C02	0.103	0.163	0.191	0.255	0.122	2del 5000	C02	0.094	0.204	0.276	0.418	0.256		1.09574	0.79902	0.692029	0.610048	0.476562
WT 5000	C03	0.038	0.273	0.229	0.161	0.466	2del 5000	C03	0.037	0.286	0.565	0.435	0.593		1.02703	0.954545	0.40531	0.370115	0.785835
WT 5000	C04	0.04	0.222	0.264	0.086	0.505	2del 5000	C04	0.039	0.202	0.56	0.416	0.55		1.02564	1.09901	0.471429	0.206731	0.918182
WT 5000	C05	0.082	0.183	0.311	0.419	0.398	2del 5000	C05	0.049	0.206	0.445	0.445	0.373		1.67347	0.88835	0.698876	0.941573	1.06702
WT 5000	C06	0.078	0.099	0.117	0.302	0.46	2del 5000	C06	0.09	0.128	0.225	0.441	0.457		0.866667	0.773438	0.52	0.684807	1.00656
WT 5000	C07	0.039	0.284	0.532	0.31	0.565	2del 5000	C07	0.039	0.26	0.57	0.628	0.638		1	1.09231	0.933333	0.493631	0.88558
WT 5000	C08	0.05	0.063	0.242	0.194	0.505	2del 5000	C08	0.07	0.083	0.323	0.589	0.538		0.714286	0.759036	0.749226	0.329372	0.938662
WT 5000	C09	0.037	0.269	0.612	0.361	0.289	2del 5000	C09	0.038	0.254	0.563	0.619	0.674		0.973684	1.05906	1.08703	0.583199	0.428783
WT 5000	C10	0.038	0.044	0.046	0.047	0.047	2del 5000	C10	0.039	0.041	0.046	0.045	0.045		0.974359	1.07317	1	1.04444	1.04444
WT 5000	C11	0.037	0.181	0.143	0.062	0.3	2del 5000	C11	0.038	0.138	0.415	0.472	0.316		0.973684	1.31159	0.344578	0.131356	0.949367
WT 5000	C12	0.036	0.231	0.44	0.085	0.374	2del 5000	C12	0.039	0.233	0.55	0.626	0.703		0.923077	0.991416	0.8	0.135783	0.532006
WT 5000	D02	0.043	0.052	0.06	0.068	0.062	2del 5000	D02	0.042	0.047	0.057	0.069	0.063		1.02381	1.10638	1.05263	0.985507	0.984127
WT 5000	D03	0.04	0.136	0.26	0.134	0.255	2del 5000	D03	0.039	0.206	0.531	0.413	0.357		1.02564	0.660194	0.489642	0.324455	0.714286
WT 5000	D04	0.04	0.235	0.521	0.338	0.388	2del 5000	D04	0.041	0.24	0.558	0.414	0.379		0.97561	0.979167	0.933692	0.816425	1.02375
WT 5000	D05	0.039	0.196	0.514	0.483	0.659	2del 5000	D05	0.039	0.27	0.556	0.618	0.644		1	0.725926	0.92446	0.781553	1.02329
WT 5000	D06	0.04	0.234	0.551	0.505	0.61	2del 5000	D06	0.04	0.281	0.581	0.592	0.564		1	0.83274	0.948365	0.853041	1.08156
WT 5000	D07	0.041	0.084	0.12	0.084	0.083	2del 5000	D07	0.039	0.068	0.15	0.114	0.079		1.05128	1.23529	0.8	0.736842	1.05063
WT 5000	D08	0.038	0.195	0.564	0.39	0.469	2del 5000	D08	0.036	0.124	0.542	0.663	0.654		1.05556	1.57258	1.04059	0.588235	0.717125
WT 5000	D09	0.039	0.227	0.531	0.42	0.375	2del 5000	D09	0.041	0.188	0.501	0.556	0.577		0.95122	1.20745	1.05988	0.755396	0.649913
WT 5000	D10	0.051	0.1	0.086	0.071	0.073	2del 5000	D10	0.069	0.118	0.074	0.09	0.173		0.73913	0.847458	1.16216	0.788889	0.421965
WT 5000	D11	0.04	0.112	0.155	0.135	0.283	2del 5000	D11	0.072	0.116	0.21	0.199	0.155		0.555556	0.965517	0.738095	0.678392	1.82581
WT 5000	D12	0.04	0.182	0.478	0.62	0.446	2del 5000	D12	0.039	0.245	0.548	0.604	0.669		1.02564	0.742857	0.872263	1.02649	0.666667
WT 5000	E02	0.187	0.141	0.143	0.156	0.151	2del 5000	E02	0.228	0.162	0.168	0.182	0.163		0.820175	0.87037	0.85119	0.857143	0.92638
WT 5000	E03	0.04	0.214	0.439	0.257	0.394	2del 5000	E03	0.038	0.272	0.587	0.495	0.468		1.05263	0.786765	0.747871	0.519192	0.84188
WT 5000	E04	0.04	0.24	0.541	0.413	0.486	2del 5000	E04	0.039	0.248	0.546	0.595	0.552		1.02564	0.967742	0.990842	0.694118	0.880435
WT 5000	E05	0.042	0.046	0.049	0.05	0.047	2del 5000	E05	0.041	0.045	0.046	0.046	0.043		1.02439	1.02222	1.06522	1.08696	1.09302
WT 5000	E06	0.038	0.226	0.571	0.54	0.662	2del 5000	E06	0.043	0.266	0.563	0.619	0.586		0.883721	0.849624	1.01421	0.872375	1.12969
WT 5000	E07	0.095	0.099	0.062	0.067	0.068	2del 5000	E07	0.148	0.207	0.086	0.095	0.067		0.641892	0.478261	0.72093	0.705263	1.01493
WT 5000	E08	0.076	0.208	0.293	0.192	0.176	2del 5000	E08	0.101	0.229	0.368	0.387	0.296		0.752475	0.908297	0.796196	0.496124	0.594595
WT 5000	E09	0.042	0.062	0.049	0.048	0.053	2del 5000	E09	0.042	0.051	0.06	0.049	0.045		1	1.21569	0.816667	0.979592	1.17778
WT 5000	E10	0.042	0.1	0.218	0.164	0.109	2del 5000	E10	0.048	0.227	0.509	0.544	0.554		0.875	0.440529	0.428291	0.301471	0.196751
WT 5000	E11	0.047	0.255	0.553	0.433	0.269	2del 5000	E11	0.059	0.286	0.55	0.584	0.61		0.79661	0.891608	1.00545	0.741438	0.440984
WT 5000	E12	0.04	0.203	0.526	0.638	0.344	2del 5000	E12	0.039	0.24	0.534	0.589	0.64		1.02564	0.845833	0.985019	1.08319	0.5375
WT 5000	F02	0.045	0.163	0.285	0.309	0.284	2del 5000	F02	0.064	0.173	0.323	0.275	0.276		0.703125	0.942197	0.882353	1.12364	1.02899
WT 5000	F03	0.041	0.226	0.49	0.283	0.24	2del 5000	F03	0.038	0.285	0.574	0.511	0.402		1.07895	0.792982	0.853659	0.553816	0.597015
WT 5000	F04	0.04	0.069	0.067	0.06	0.051	2del 5000	F04	0.038	0.046	0.056	0.071	0.059		1.05263	1.5	1.19643	0.84507	0.864407
WT 5000	F05	0.048	0.211	0.448	0.247	0.275	2del 5000	F05	0.041	0.301	0.578	0.528	0.404		1.17073	0.700997	0.775087	0.467803	0.680693
WT 5000	F06	0.106	0.105	0.094	0.109	0.11	2del 5000	F06	0.167	0.155	0.174	0.14	0.163		0.634731	0.677419	0.54023	0.778571	0.674847
WT 5000	F07	0.04	0.117	0.332	0.232	0.321	2del 5000	F07	0.039	0.075	0.231	0.49	0.474		1.02564	1.56	1.43723	0.473469	0.677215
WT 5000	F08	0.039	0.271	0.507	0.35	0.336	2del 5000	F08	0.038	0.289	0.567	0.607	0.628		1.02632	0.937716	0.89418	0.576606	0.535032
WT 5000	F09	0.039	0.097	0.102	0.07	0.067	2del 5000	F09	0.038	0.08	0.216	0.359	0.331		1.02632	1.2125	0.472222	0.194986	0.202417
WT 5000	F10	0.04	0.051	0.051	0.05	0.049	2del 5000	F10	0.043	0.059	0.052	0.065	0.041		0.930233	0.864407	0.980769	0.769231	1.19512
WT 5000	F11	0.049	0.074	0.108	0.132	0.157	2del 5000	F11	0.058	0.101	0.115	0.273	0.333		0.844828	0.732673	0.93913	0.483516	0.471471
WT 5000	F12	0.038	0.184	0.48	0.593	0.471	2del 5000	F12	0.038	0.251	0.558	0.604	0.648		1	0.733068	0.860215	0.981788	0.726852
WT 5000	G02	0.041	0.188	0.325	0.202	0.219	2del 5000	G02	0.04	0.283	0.552	0.418	0.369		1.025	0.664311	0.588768	0.483254	0.593496
WT 5000	G03	0.056	0.065	0.064	0.065	0.062	2del 5000	G03	0.047	0.047	0.053	0.055	0.05		1.19149	1.38298	1.20755	1.18182	1.24
WT 5000	G04	0.041	0.139	0.3	0.247	0.141	2del 5000	G04	0.041	0.132	0.318	0.377	0.304		1	1.05303	0.943396	0.655172	0.463816
WT 5000	G05	0.171	0.094	0.092	0.089	0.087	2del 5000	G05	0.123	0.075	0.075	0.073	0.072		1.39024	1.25333	1.22667	1.21918	1.20833
WT 5000	G06	0.04	0.299	0.462	0.269	0.221	2del 5000	G06	0.04	0.308	0.615	0.636	0.602		1	0.970779	0.75122	0.422956	0.36711
WT 5000	G07	0.04	0.288	0.374	0.165	0.24	2del 5000	G07	0.038	0.269	0.566	0.578	0.534		1.05263	1.07063	0.660777	0.285467	0.449438
WT 5000	G08	0.04	0.285	0.442	0.171	0.191	2del 5000	G08	0.039	0.245	0.551	0.597	0.61		1.02564	1.16327	0.802178	0.286432	0.313115
WT 5000	G09	0.04	0.293	0.454	0.229	0.178	2del 5000	G09	0.041	0.228	0.553	0.615	0.632		0.97561	1.28509	0.820976	0.372358	0.281646
WT 5000	G10	0.039	0.243	0.504	0.315	0.216	2del 5000	G10	0.038	0.183	0.493	0.59	0.617		1.02632	1.32787	1.02231	0.533898	0.350081
WT 5000	G11	0.056	0.084	0.087	0.135	0.129	2del 5000	G11	0.098	0.207	0.509	0.574	0.604		0.571429	0.405797	0.170923	0.235192	0.213576
WT 5000	G12	0.039	0.208	0.517	0.568	0.373	2del 5000	G12	0.04	0.281	0.435	0.514	0.574		0.975	0.740214	1.18851	1.10506	0.649826
WT 5000	H02	0.042	0.153	0.14	0.087	0.12	2del 5000	H02	0.042	0.282	0.558	0.163	0.13		1	0.542553	0.250896	0.533742	0.923077
WT 5000	H03	0.041	0.235	0.421	0.24	0.208	2del 5000	H03	0.04	0.284	0.564	0.311	0.153		1.025	0.827465	0.746454	0.771704	1.35948
WT 5000	H04	0.042	0.223	0.395	0.215	0.192	2del 5000	H04	0.042	0.26	0.558	0.514	0.238		1	0.857692	0.707885	0.418288	0.806723
WT 5000	H05	0.04	0.194	0.374	0.213	0.216	2del 5000	H05	0.041	0.286	0.575	0.556	0.341		0.97561	0.678322	0.650435	0.383094	0.633431
WT 5000	H06	0.041	0.252	0.473	0.278	0.166	2del 5000	H06	0.041	0.247	0.555	0.602	0.529		1	1.02024	0.852252	0.461794	0.3138
WT 5000	H07	0.041	0.227	0.439	0.262	0.184	2del 5000	H07	0.04	0.256	0.562	0.603	0.591		1.025	0.886719	0.781139	0.434494	0.311337
WT 5000	H08	0.042	0.25	0.516	0.368	0.263	2del 5000	H08	0.04	0.243	0.54	0.597	0.616		1.05	1.02881	0.955556	0.616415	0.426948
WT 5000	H09	0.04	0.247	0.527	0.369	0.244	2del 5000	H09	0.04	0.23	0.518	0.563	0.61		1	1.07391	1.01737	0.655417	0.4
WT 5000	H10	0.041	0.236	0.518	0.43	0.261	2del 5000	H10	0.041	0.26	0.552	0.587	0.62		1	0.907692	0.938406	0.732538	0.420968
WT 5000	H11	0.039	0.223	0.511	0.47	0.296	2del 5000	H11	0.038	0.247	0.557	0.612	0.642		1.02632	0.902834	0.917415	0.767974	0.461059
WT 5000	H12	0.039	0.243	0.557	0.536	0.22	2del 5000	H12	0.039	0.27	0.557	0.598	0.553		1	0.9	1	0.896321	0.39783
Plate 13120880 = Plate 5000

## Sheet: 13120881
Plate 13120881	Well	T=0	T=16	T=24	T=40	T=48		Well	T=0	T=16	T=24	T=40	T=48	WT/2Δ	T=0	T=16	T=24	T=40	T=48
WT 5001	A02	0.042	0.194	0.521	0.654	0.563	2del 5001	A02	0.042	0.262	0.569	0.635	0.707		1	0.740458	0.915641	1.02992	0.796322
WT 5001	A03	0.04	0.187	0.495	0.616	0.505	2del 5001	A03	0.041	0.252	0.546	0.609	0.612		0.97561	0.742063	0.906593	1.01149	0.825163
WT 5001	A04	0.042	0.213	0.524	0.617	0.584	2del 5001	A04	0.043	0.254	0.555	0.599	0.641		0.976744	0.838583	0.944144	1.03005	0.911076
WT 5001	A05	0.042	0.22	0.526	0.604	0.7	2del 5001	A05	0.042	0.268	0.554	0.594	0.638		1	0.820896	0.949458	1.01684	1.09718
WT 5001	A06	0.041	0.225	0.543	0.656	0.624	2del 5001	A06	0.042	0.25	0.534	0.572	0.654		0.97619	0.9	1.01685	1.14685	0.954128
WT 5001	A07	0.041	0.229	0.533	0.629	0.559	2del 5001	A07	0.041	0.269	0.546	0.575	0.633		1	0.851301	0.97619	1.09391	0.883096
WT 5001	A08	0.04	0.198	0.516	0.637	0.59	2del 5001	A08	0.043	0.27	0.539	0.573	0.639		0.930233	0.733333	0.957328	1.11169	0.923318
WT 5001	A09	0.041	0.229	0.556	0.675	0.7	2del 5001	A09	0.041	0.272	0.555	0.595	0.668		1	0.841912	1.0018	1.13445	1.0479
WT 5001	A10	0.041	0.214	0.532	0.657	0.713	2del 5001	A10	0.042	0.283	0.565	0.607	0.709		0.97619	0.756184	0.941593	1.08237	1.00564
WT 5001	A11	0.04	0.227	0.552	0.65	0.566	2del 5001	A11	0.04	0.268	0.573	0.632	0.588		1	0.847015	0.963351	1.02848	0.962585
WT 5001	A12	0.043	0.171	0.427	0.631	0.609	2del 5001	A12	0.04	0.284	0.598	0.68	0.9		1.075	0.602113	0.714047	0.927941	0.676667
WT 5001	B02	0.039	0.213	0.527	0.589	0.492	2del 5001	B02	0.041	0.289	0.584	0.629	0.606		0.95122	0.737024	0.902397	0.936407	0.811881
WT 5001	B03	0.04	0.046	0.051	0.046	0.045	2del 5001	B03	0.04	0.045	0.05	0.045	0.041		1	1.02222	1.02	1.02222	1.09756
WT 5001	B04	0.04	0.226	0.484	0.468	0.327	2del 5001	B04	0.039	0.28	0.564	0.579	0.572		1.02564	0.807143	0.858156	0.80829	0.571678
WT 5001	B05	0.049	0.072	0.12	0.248	0.197	2del 5001	B05	0.082	0.08	0.085	0.09	0.093		0.597561	0.9	1.41176	2.75556	2.11828
WT 5001	B06	0.047	0.215	0.525	0.547	0.617	2del 5001	B06	0.056	0.228	0.297	0.408	0.461		0.839286	0.942982	1.76768	1.34069	1.33839
WT 5001	B07	0.04	0.153	0.469	0.574	0.424	2del 5001	B07	0.041	0.183	0.517	0.574	0.595		0.97561	0.836066	0.907157	1	0.712605
WT 5001	B08	0.039	0.27	0.533	0.48	0.295	2del 5001	B08	0.047	0.255	0.538	0.543	0.53		0.829787	1.05882	0.990706	0.883978	0.556604
WT 5001	B09	0.043	0.045	0.043	0.042	0.041	2del 5001	B09	0.04	0.043	0.044	0.046	0.048		1.075	1.04651	0.977273	0.913043	0.854167
WT 5001	B10	0.039	0.07	0.145	0.207	0.337	2del 5001	B10	0.039	0.056	0.073	0.098	0.079		1	1.25	1.9863	2.11224	4.26582
WT 5001	B11	0.04	0.218	0.499	0.59	0.673	2del 5001	B11	0.038	0.248	0.511	0.541	0.574		1.05263	0.879032	0.976517	1.09057	1.17247
WT 5001	B12	0.041	0.193	0.415	0.57	0.732	2del 5001	B12	0.04	0.28	0.568	0.604	0.66		1.025	0.689286	0.730634	0.943709	1.10909
WT 5001	C02	0.038	0.23	0.226	0.098	0.416	2del 5001	C02	0.04	0.129	0.416	0.425	0.271		0.95	1.78295	0.543269	0.230588	1.53506
WT 5001	C03	0.051	0.198	0.432	0.513	0.561	2del 5001	C03	0.073	0.242	0.606	0.606	0.628		0.69863	0.818182	0.712871	0.846535	0.893312
WT 5001	C04	0.039	0.047	0.048	0.049	0.045	2del 5001	C04	0.039	0.045	0.052	0.05	0.046		1	1.04444	0.923077	0.98	0.978261
WT 5001	C05	0.039	0.22	0.559	0.625	0.562	2del 5001	C05	0.038	0.261	0.557	0.586	0.603		1.02632	0.842912	1.00359	1.06655	0.932007
WT 5001	C06	0.038	0.17	0.432	0.44	0.357	2del 5001	C06	0.038	0.211	0.447	0.346	0.275		1	0.805687	0.966443	1.27168	1.29818
WT 5001	C07	0.04	0.075	0.162	0.169	0.138	2del 5001	C07	0.038	0.044	0.048	0.048	0.051		1.05263	1.70455	3.375	3.52083	2.70588
WT 5001	C08	0.036	0.133	0.403	0.345	0.336	2del 5001	C08	0.037	0.202	0.532	0.59	0.608		0.972973	0.658416	0.757519	0.584746	0.552632
WT 5001	C09	0.039	0.183	0.326	0.506	0.567	2del 5001	C09	0.037	0.219	0.595	0.648	0.709		1.05405	0.835616	0.547899	0.780864	0.799718
WT 5001	C10	0.04	0.046	0.046	0.048	0.044	2del 5001	C10	0.037	0.042	0.048	0.045	0.044		1.08108	1.09524	0.958333	1.06667	1
WT 5001	C11	0.04	0.097	0.321	0.301	0.265	2del 5001	C11	0.04	0.051	0.157	0.361	0.278		1	1.90196	2.04459	0.833795	0.953237
WT 5001	C12	0.039	0.204	0.326	0.503	0.675	2del 5001	C12	0.038	0.266	0.556	0.603	0.667		1.02632	0.766917	0.586331	0.834163	1.01199
WT 5001	D02	0.041	0.232	0.422	0.401	0.383	2del 5001	D02	0.041	0.286	0.604	0.667	0.687		1	0.811189	0.698675	0.601199	0.557496
WT 5001	D03	0.039	0.096	0.117	0.092	0.08	2del 5001	D03	0.04	0.071	0.169	0.284	0.22		0.975	1.35211	0.692308	0.323944	0.363636
WT 5001	D04	0.041	0.043	0.045	0.046	0.044	2del 5001	D04	0.044	0.044	0.046	0.046	0.045		0.931818	0.977273	0.978261	1	0.977778
WT 5001	D05	0.039	0.044	0.045	0.046	0.042	2del 5001	D05	0.042	0.041	0.044	0.044	0.043		0.928571	1.07317	1.02273	1.04545	0.976744
WT 5001	D06	0.042	0.114	0.315	0.349	0.325	2del 5001	D06	0.044	0.105	0.424	0.568	0.573		0.954545	1.08571	0.742925	0.614437	0.56719
WT 5001	D07	0.041	0.099	0.311	0.377	0.395	2del 5001	D07	0.051	0.097	0.211	0.353	0.402		0.803922	1.02062	1.47393	1.06799	0.982587
WT 5001	D08	0.074	0.135	0.259	0.205	0.176	2del 5001	D08	0.167	0.209	0.455	0.474	0.462		0.443114	0.645933	0.569231	0.432489	0.380952
WT 5001	D09	0.039	0.095	0.228	0.29	0.165	2del 5001	D09	0.038	0.104	0.281	0.424	0.436		1.02632	0.913462	0.811388	0.683962	0.37844
WT 5001	D10	0.05	0.267	0.557	0.609	0.656	2del 5001	D10	0.042	0.28	0.538	0.547	0.559		1.19048	0.953571	1.03532	1.11335	1.17352
WT 5001	D11	0.04	0.206	0.516	0.637	0.629	2del 5001	D11	0.04	0.202	0.516	0.573	0.588		1	1.0198	1	1.11169	1.06973
WT 5001	D12	0.038	0.202	0.475	0.625	0.732	2del 5001	D12	0.038	0.253	0.539	0.575	0.614		1	0.798419	0.881262	1.08696	1.19218
WT 5001	E02	0.039	0.183	0.37	0.373	0.314	2del 5001	E02	0.039	0.234	0.515	0.545	0.534		1	0.782051	0.718447	0.684404	0.588015
WT 5001	E03	0.049	0.206	0.441	0.557	0.597	2del 5001	E03	0.063	0.274	0.56	0.633	0.642		0.777778	0.751825	0.7875	0.879937	0.929907
WT 5001	E04	0.048	0.046	0.051	0.06	0.054	2del 5001	E04	0.107	0.063	0.07	0.084	0.082		0.448598	0.730159	0.728571	0.714286	0.658537
WT 5001	E05	0.04	0.166	0.3	0.192	0.157	2del 5001	E05	0.041	0.147	0.426	0.515	0.505		0.97561	1.12925	0.704225	0.372816	0.310891
WT 5001	E06	0.039	0.12	0.29	0.292	0.27	2del 5001	E06	0.038	0.078	0.252	0.46	0.502		1.02632	1.53846	1.15079	0.634783	0.537849
WT 5001	E07	0.04	0.274	0.577	0.636	0.676	2del 5001	E07	0.039	0.298	0.545	0.554	0.566		1.02564	0.919463	1.05872	1.14801	1.19435
WT 5001	E08	0.042	0.216	0.449	0.488	0.535	2del 5001	E08	0.045	0.226	0.429	0.46	0.488		0.933333	0.955752	1.04662	1.06087	1.09631
WT 5001	E09	0.039	0.136	0.333	0.206	0.154	2del 5001	E09	0.04	0.176	0.341	0.422	0.452		0.975	0.772727	0.97654	0.488152	0.340708
WT 5001	E10	0.039	0.249	0.546	0.621	0.677	2del 5001	E10	0.039	0.271	0.539	0.551	0.559		1	0.918819	1.01299	1.12704	1.21109
WT 5001	E11	0.04	0.258	0.557	0.631	0.666	2del 5001	E11	0.04	0.299	0.56	0.575	0.583		1	0.862876	0.994643	1.09739	1.14237
WT 5001	E12	0.038	0.212	0.52	0.662	0.668	2del 5001	E12	0.039	0.246	0.537	0.581	0.633		0.974359	0.861789	0.968343	1.13941	1.05529
WT 5001	F02	0.043	0.039	0.038	0.039	0.038	2del 5001	F02	0.046	0.038	0.038	0.039	0.045		0.934783	1.02632	1	1	0.844444
WT 5001	F03	0.04	0.224	0.507	0.576	0.595	2del 5001	F03	0.045	0.276	0.528	0.536	0.545		0.888889	0.811594	0.960227	1.07463	1.09174
WT 5001	F04	0.041	0.24	0.516	0.546	0.55	2del 5001	F04	0.04	0.276	0.53	0.547	0.559		1.025	0.869565	0.973585	0.998172	0.9839
WT 5001	F05	0.043	0.201	0.117	0.079	0.071	2del 5001	F05	0.041	0.236	0.261	0.17	0.119		1.04878	0.851695	0.448276	0.464706	0.596639
WT 5001	F06	0.038	0.111	0.14	0.086	0.064	2del 5001	F06	0.04	0.114	0.259	0.23	0.155		0.95	0.973684	0.540541	0.373913	0.412903
WT 5001	F07	0.045	0.162	0.269	0.245	0.206	2del 5001	F07	0.047	0.243	0.483	0.51	0.51		0.957447	0.666667	0.556936	0.480392	0.403922
WT 5001	F08	0.067	0.135	0.046	0.043	0.043	2del 5001	F08	0.087	0.141	0.168	0.172	0.18		0.770115	0.957447	0.27381	0.25	0.238889
WT 5001	F09	0.045	0.219	0.373	0.398	0.351	2del 5001	F09	0.051	0.231	0.424	0.472	0.497		0.882353	0.948052	0.879717	0.84322	0.706237
WT 5001	F10	0.08	0.1	0.099	0.068	0.066	2del 5001	F10	0.099	0.122	0.11	0.126	0.136		0.808081	0.819672	0.9	0.539683	0.485294
WT 5001	F11	0.039	0.247	0.536	0.608	0.633	2del 5001	F11	0.039	0.268	0.536	0.552	0.569		1	0.921642	1	1.10145	1.11248
WT 5001	F12	0.04	0.221	0.509	0.629	0.632	2del 5001	F12	0.038	0.266	0.555	0.578	0.618		1.05263	0.830827	0.917117	1.08824	1.02265
WT 5001	G02	0.04	0.246	0.349	0.244	0.15	2del 5001	G02	0.041	0.319	0.537	0.494	0.344		0.97561	0.77116	0.649907	0.493927	0.436047
WT 5001	G03	0.039	0.066	0.072	0.08	0.069	2del 5001	G03	0.041	0.043	0.045	0.045	0.045		0.95122	1.53488	1.6	1.77778	1.53333
WT 5001	G04	0.053	0.23	0.463	0.557	0.572	2del 5001	G04	0.077	0.285	0.528	0.557	0.573		0.688312	0.807018	0.876894	1	0.998255
WT 5001	G05	0.041	0.152	0.332	0.275	0.168	2del 5001	G05	0.041	0.138	0.433	0.535	0.525		1	1.10145	0.766744	0.514019	0.32
WT 5001	G06	0.039	0.05	0.052	0.052	0.052	2del 5001	G06	0.038	0.047	0.048	0.049	0.048		1.02632	1.06383	1.08333	1.06122	1.08333
WT 5001	G07	0.046	0.101	0.2	0.15	0.094	2del 5001	G07	0.084	0.112	0.31	0.465	0.46		0.547619	0.901786	0.645161	0.322581	0.204348
WT 5001	G08	0.038	0.296	0.56	0.526	0.421	2del 5001	G08	0.039	0.294	0.567	0.596	0.609		0.974359	1.0068	0.987654	0.88255	0.691297
WT 5001	G09	0.048	0.217	0.489	0.459	0.456	2del 5001	G09	0.069	0.313	0.587	0.593	0.568		0.695652	0.693291	0.833049	0.77403	0.802817
WT 5001	G10	0.039	0.245	0.548	0.636	0.663	2del 5001	G10	0.039	0.266	0.527	0.556	0.598		1	0.921053	1.03985	1.14388	1.1087
WT 5001	G11	0.041	0.261	0.543	0.598	0.6	2del 5001	G11	0.04	0.276	0.544	0.566	0.586		1.025	0.945652	0.998162	1.05654	1.02389
WT 5001	G12	0.039	0.236	0.542	0.636	0.545	2del 5001	G12	0.039	0.289	0.59	0.644	0.669		1	0.816609	0.918644	0.987578	0.814649
WT 5001	H02	0.042	0.24	0.48	0.248	0.134	2del 5001	H02	0.043	0.332	0.611	0.568	0.181		0.976744	0.722892	0.785597	0.43662	0.740331
WT 5001	H03	0.04	0.215	0.44	0.255	0.139	2del 5001	H03	0.041	0.286	0.556	0.574	0.496		0.97561	0.751748	0.791367	0.444251	0.280242
WT 5001	H04	0.041	0.237	0.515	0.454	0.18	2del 5001	H04	0.041	0.268	0.54	0.563	0.537		1	0.884328	0.953704	0.806394	0.335196
WT 5001	H05	0.042	0.239	0.518	0.491	0.171	2del 5001	H05	0.04	0.272	0.541	0.56	0.565		1.05	0.878676	0.957486	0.876786	0.302655
WT 5001	H06	0.042	0.236	0.53	0.551	0.175	2del 5001	H06	0.042	0.264	0.526	0.553	0.587		1	0.893939	1.0076	0.996383	0.298126
WT 5001	H07	0.04	0.239	0.523	0.556	0.183	2del 5001	H07	0.04	0.272	0.54	0.57	0.583		1	0.878676	0.968519	0.975439	0.313894
WT 5001	H08	0.041	0.242	0.554	0.608	0.258	2del 5001	H08	0.041	0.278	0.553	0.596	0.625		1	0.870504	1.00181	1.02013	0.4128
WT 5001	H09	0.04	0.215	0.496	0.559	0.354	2del 5001	H09	0.04	0.282	0.552	0.6	0.612		1	0.762411	0.898551	0.931667	0.578431
WT 5001	H10	0.042	0.238	0.533	0.564	0.432	2del 5001	H10	0.041	0.267	0.551	0.605	0.616		1.02439	0.891386	0.967332	0.932231	0.701299
WT 5001	H11	0.039	0.218	0.495	0.562	0.477	2del 5001	H11	0.039	0.264	0.545	0.595	0.616		1	0.825758	0.908257	0.944538	0.774351
WT 5001	H12	0.039	0.223	0.511	0.557	0.322	2del 5001	H12	0.041	0.33	0.344	0.442	0.527		0.95122	0.675758	1.48547	1.26018	0.611006
Plate 13120881 = Plate 5001
