# Supplementary material for: Rapid Identification of Chemoresistance Mechanisms Using Yeast DNA Mismatch Repair Mutants
Source: G3 (Bethesda). 2015 Jul 21;5(9):1925–35. doi: 10.1534/g3.115.020560 (PMC4555229; doi:10.1534/g3.115.020560)
Supplement: Supporting Information [file supp_g3.115.020560_FileS5.xlsx]

## Sheet: 1st
Name	T=0	T=16	T=24	T=40	T=48		Well	T=0	T=16	T=24	T=40	T=48	WT/2Δ	T=0	T=16	T=24	T=40	T=48
NSC 1011	0.037	0.064	0.11	0.186	0.221	2del 4747	C02	0.037	0.105	0.397	0.583	0.574		1	0.609524	0.277078	0.319039	0.385017
Celastrol	0.043	0.049	0.053	0.058	0.051	2del 4788	H10	0.042	0.055	0.136	0.401	0.466		1.02381	0.890909	0.389706	0.144638	0.109442
WT/2Δ < 0.4

## Sheet: 2nd
Actinomycin D			Camptothecin			Daunorubicin
	10 μM			10 μM			10 μM
WT erg6 pdr5			WT erg6 pdr5			WT erg6 pdr5
2del erg6 pdr5			2del erg6 pdr5			2del erg6 pdr5
2Δ Lag phase: 36 hours			2Δ Lag phase: 39 hours			2Δ Lag phase: 29 hours

## Sheet: 3rd
Dose curves for compounds from 3rd screen:
WT erg6 pdr5	G	Mitoxantrone	10uM	20uM	30uM	40uM	50uM	60uM	70uM	80uM	90uM	100uM	DMSO	Blank
2del erg6 pdr5	H	Mitoxantrone	10uM	20uM	30uM	40uM	50uM	60uM	70uM	80uM	90uM	100uM	DMSO	Blank
		G
		H
WT erg6 pdr5	C	Exemestane	10uM	20uM	30uM	40uM	50uM	60uM	70uM	80uM	90uM	100uM	DMSO	Blank
2del erg6 pdr5	D	Exemestane	10uM	20uM	30uM	40uM	50uM	60uM	70uM	80uM	90uM	100uM	DMSO	Blank
		C
		D
WT erg6 pdr5	E	Mechlorethamine	10uM	20uM	30uM	40uM	50uM	60uM	70uM	80uM	90uM	100uM	DMSO	Blank
2del erg6 pdr5	F	Mechlorethamine	10uM	20uM	30uM	40uM	50uM	60uM	70uM	80uM	90uM	100uM	DMSO	Blank
		E
		F
WT erg6 pdr5	E	Hexestrol	10uM	20uM	30uM	40uM	50uM	60uM	70uM	80uM	90uM	100uM	DMSO	Blank
2del erg6 pdr5	F	Hexestrol	10uM	20uM	30uM	40uM	50uM	60uM	70uM	80uM	90uM	100uM	DMSO	Blank
		E
		F
WT erg6 pdr5	C	Doxorubicin	10uM	20uM	30uM	40uM	50uM	60uM	70uM	80uM	90uM	100uM	DMSO	Blank
2del erg6 pdr5	D	Doxorubicin	10uM	20uM	30uM	40uM	50uM	60uM	70uM	80uM	90uM	100uM	DMSO	Blank
		C
		D
WT erg6 pdr5	C	Cinnarizine	10uM	20uM	30uM	40uM	50uM	60uM	70uM	80uM	90uM	100uM	DMSO	Blank
2del erg6 pdr5	D	Cinnarizine	10uM	20uM	30uM	40uM	50uM	60uM	70uM	80uM	90uM	100uM	DMSO	Blank
		C
		D
WT erg6 pdr5	C	Doxycycline	10uM	20uM	30uM	40uM	50uM	60uM	70uM	80uM	90uM	100uM	DMSO	Blank
2del erg6 pdr5	D	Doxycycline	10uM	20uM	30uM	40uM	50uM	60uM	70uM	80uM	90uM	100uM	DMSO	Blank
		C
		D
WT erg6 pdr5	A	Aphidicolin	10uM	20uM	30uM	40uM	50uM	60uM	70uM	80uM	90uM	100uM	DMSO	Blank
2del erg6 pdr5	B	Aphidicolin	10uM	20uM	30uM	40uM	50uM	60uM	70uM	80uM	90uM	100uM	DMSO	Blank
		A
		B
WT erg6 pdr5	G	YC-1	10uM	20uM	30uM	40uM	50uM	60uM	70uM	80uM	90uM	100uM	DMSO	Blank
2del erg6 pdr5	H	YC-1	10uM	20uM	30uM	40uM	50uM	60uM	70uM	80uM	90uM	100uM	DMSO	Blank
		G
		H
WT erg6 pdr5	C	Myriocin	100nM	200nM	300nM	400nM	500nM	600nM	700nM	800nM	900nM	1uM	DMSO	Blank
2del erg6 pdr5	D	Myriocin	100nM	200nM	300nM	400nM	500nM	600nM	700nM	800nM	900nM	1uM	DMSO	Blank
		C
		D
WT erg6 pdr5	C	Cerulenin	100nM	200nM	300nM	400nM	500nM	600nM	700nM	800nM	900nM	1uM	DMSO	Blank
2del erg6 pdr5	D	Cerulenin	100nM	200nM	300nM	400nM	500nM	600nM	700nM	800nM	900nM	1uM	DMSO	Blank
		C
		D
WT erg6 pdr5	C	Perrillic Acid	10uM	20uM	30uM	40uM	50uM	60uM	70uM	80uM	90uM	100uM	DMSO	Blank
2del erg6 pdr5	D	Perrillic Acid	10uM	20uM	30uM	40uM	50uM	60uM	70uM	80uM	90uM	100uM	DMSO	Blank
		C
		D
WT erg6 pdr5	A	Brefeldin A	10uM	20uM	30uM	40uM	50uM	60uM	70uM	80uM	90uM	100uM	DMSO	Blank
2del erg6 pdr5	B	Brefeldin A	10uM	20uM	30uM	40uM	50uM	60uM	70uM	80uM	90uM	100uM	DMSO	Blank
		A
		B
Dose curves for clincally relevant compounds from previous screens:
WT erg6 pdr5	E	Actinomycin D	1uM	2uM	3uM	4uM	5uM	6uM	7uM	8uM	9uM	10uM	DMSO	Blank
2del erg6 pdr5	F	Actinomycin D	1uM	2uM	3uM	4uM	5uM	6uM	7uM	8uM	9uM	10uM	DMSO	Blank
		E
		F
WT erg6 pdr5	A	Camptothecin	1uM	2uM	3uM	4uM	5uM	6uM	7uM	8uM	9uM	10uM	DMSO	Blank
2del erg6 pdr5	B	Camptothecin	1uM	2uM	3uM	4uM	5uM	6uM	7uM	8uM	9uM	10uM	DMSO	Blank
		A
		B
WT erg6 pdr5	A	Daunorubicin	10uM	20uM	30uM	40uM	50uM	60uM	70uM	80uM	90uM	100uM	DMSO	Blank
2del erg6 pdr5	B	Daunorubicin	10uM	20uM	30uM	40uM	50uM	60uM	70uM	80uM	90uM	100uM	DMSO	Blank
		A
		B
WT erg6 pdr5	A	Celastrol	10uM	20uM	30uM	40uM	50uM	60uM	70uM	80uM	90uM	100uM	DMSO	Blank
2del erg6 pdr5	B	Celastrol	10uM	20uM	30uM	40uM	50uM	60uM	70uM	80uM	90uM	100uM	DMSO	Blank
		A
		B
