# Supplementary material for: Rapid Identification of Chemoresistance Mechanisms Using Yeast DNA Mismatch Repair Mutants
Source: G3 (Bethesda). 2015 Jul 21;5(9):1925–35. doi: 10.1534/g3.115.020560 (PMC4555229; doi:10.1534/g3.115.020560)
Supplement: Supporting Information [file supp_g3.115.020560_FileS6.xlsx]

## Sheet: 1st
Name	T=0	T=16	T=24	T=40	T=48		T=0	T=16	T=24	T=40	T=48	WT/2Δ	T=0	T=16	T=24	T=40	T=48
Thiallipticine	0.034	0.041	0.044	0.049	0.05	2del 4743	0.035	0.193	0.526	0.573	0.59		0.971429	0.212435	0.0836502	0.0855148	0.0847458
NSC 116339	0.039	0.051	0.06	0.065	0.059	2del 4788	0.038	0.055	0.176	0.346	0.481		1.02632	0.927273	0.340909	0.187861	0.122661
WT/2Δ < 0.4

## Sheet: 2nd
Confertilone
	10 μM
WT erg6 pdr5
2del erg6 pdr5
2Δ Lag phase: 13 hours

## Sheet: 3rd
Dose curves for compounds from 3rd screen:
WT erg6 pdr5	E	Etoposide	100uM	200uM	300uM	400uM	500uM	600uM	700uM	800uM	900uM	1mM	DMSO	Blank
2del erg6 pdr5	F	Etoposide	100uM	200uM	300uM	400uM	500uM	600uM	700uM	800uM	900uM	1mM	DMSO	Blank
		E
		F
WT erg6 pdr5	A	Dacarbazine	10uM	20uM	30uM	40uM	50uM	60uM	70uM	80uM	90uM	100uM	DMSO	Blank
2del erg6 pdr5	B	Dacarbazine	10uM	20uM	30uM	40uM	50uM	60uM	70uM	80uM	90uM	100uM	DMSO	Blank
		A
		B
WT erg6 pdr5	C	Fluorouracil	10uM	20uM	30uM	40uM	50uM	60uM	70uM	80uM	90uM	100uM	DMSO	Blank
2del erg6 pdr5	D	Fluorouracil	10uM	20uM	30uM	40uM	50uM	60uM	70uM	80uM	90uM	100uM	DMSO	Blank
		C
		D
WT erg6 pdr5	E	Piperine	10uM	20uM	30uM	40uM	50uM	60uM	70uM	80uM	90uM	100uM	DMSO	Blank
2del erg6 pdr5	F	Piperine	10uM	20uM	30uM	40uM	50uM	60uM	70uM	80uM	90uM	100uM	DMSO	Blank
		E
		F
WT erg6 pdr5	C	Formestane	10uM	20uM	30uM	40uM	50uM	60uM	70uM	80uM	90uM	100uM	DMSO	Blank
2del erg6 pdr5	D	Formestane	10uM	20uM	30uM	40uM	50uM	60uM	70uM	80uM	90uM	100uM	DMSO	Blank
		C
		D
WT erg6 pdr5	C	Estramustine	10uM	20uM	30uM	40uM	50uM	60uM	70uM	80uM	90uM	100uM	DMSO	Blank
2del erg6 pdr5	D	Estramustine	10uM	20uM	30uM	40uM	50uM	60uM	70uM	80uM	90uM	100uM	DMSO	Blank
		C
		D
